# Supplementary material for: Diversity of gene expression responses to light quality in barley
Source: Sci Rep. 2023 Oct 10;13:17143. doi: 10.1038/s41598-023-44263-8 (PMC10564772; doi:10.1038/s41598-023-44263-8)
Supplement: Supplementary file 2 — Supplementary Information 2. [file 41598_2023_44263_MOESM2_ESM.xlsx]

## Sheet: Title
Title: Diversity of gene expression responses to light quality in barley
Authors: Álvaro Rodríguez del Río, Arantxa Monteagudo, Bruno Contreras-Moreira, Tibor Kiss, Marianna Mayer, Ildikó Karsai, Ernesto Igartua, Ana M. Casas
Supplementary Datasets

## Sheet: Readme
Supplementary Datasets legends:
Supplementary Dataset S1. List of DE genes within an intersection among varieties (q-value < 0.01). Rows are grouped by intersections among varieties (Column "Comparison"): triple intersection (Esterel ∩ Price ∩ WA1614-95), and each double intersection (Esterel ∩ Price, Esterel ∩ WA1614-95, Price ∩ WA1614-95). "Transcript ID", "Gene", "Chromosome", "Start (bp)", "End (bp)" and "Description" corre…
Supplementary Dataset S2. List of DE genes within an intersection among varieties (q-value < 0.05). Rows are grouped by intersections among varieties (Column "Comparison"): triple intersection (Esterel ∩ Price ∩ WA1614-95), and each double intersection (Esterel ∩ Price, Esterel ∩ WA1614-95, Price ∩ WA1614-95). "Transcript ID", "Gene", "Chromosome", "Start (bp)", "End (bp)" and "Description" corre…
Supplementary Dataset S3. List of DE genes in Esterel between M and F conditions. "Transcript ID" and "Gene Description" correspond to identifiers and annotation in Morex genome v1.0. "Sign" indicates the upregulation (Esterel_upF) or donwregulation (Esterel_downF) respect to F treatment. "Significance" denotes with two asteriks that q-value < 0.01; and with one asterisk, q-value < 0.05 and > 0.0…
Supplementary Dataset S4. List of DE genes in Price between M and F conditions. "Transcript ID" and "Gene Description" correspond to identifiers and annotation in Morex genome v1.0. "Sign" indicates the upregulation (Price_upF) or donwregulation (Price_downF) respect to F treatment. "Significance" denotes with two asteriks that q-value < 0.01; and with one asterisk, q-value < 0.05 and > 0.01. "ge…
Supplementary Dataset S5. List of DE genes in WA1614-95 between M and F conditions. "Transcript ID" and "Gene Description" correspond to identifiers and annotation in Morex genome v1.0. "Sign" indicates the upregulation (WA1614-95_upF) or donwregulation (WA1614-95_downF) respect to F treatment. "Significance" denotes with two asteriks that q-value < 0.01; and with one asterisk, q-value < 0.05 and…
Supplementary Dataset S6. List of DE genes between Price and Esterel in condition M. "Transcript ID" and "Gene Description" correspond to identifiers and annotation in Morex genome v1.0. "Sign" indicates the upregulation (Price_upF) or donwregulation (Price_downF) respecct F treatment. "Significance" denotes with two asteriks that q-value < 0.01; and with one asterisk, q-value < 0.05 and > 0.01. …
Supplementary Dataset S7. List of DE genes between WA1614-95 and Esterel in condition M. "Transcript ID" and "Gene Description" correspond to identifiers and annotation in Morex genome v1.0. "Sign" indicates the upregulation (Price_upF) or donwregulation (Price_downF) respecct F treatment. "Significance" denotes with two asteriks that q-value < 0.01; and with one asterisk, q-value < 0.05 and > 0.…
Supplementary Dataset S8. GO term biological process enrichment analysis of intersected DE genes, treatments and genotypes comparisons. Annotated: number of genes annotated to a GO term in the entire background set (MorexV3 HC); Significant: number of genes annotated to that GO term in each subset of interest; Expected: expected number of genes annotated to that GO term by chance; p: probability …
Supplementary Dataset S9. Interpretation of the GO terms enriched in each genotype and treatment comparison. GOs highlighted in orange indicate those more likely affected by light quality.

## Sheet: S1_DEgenes_intersect_0.01
Comparison	Likely cause	Transcript ID	Gene ID	Chr	Start (bp)	End (bp)	Description	Gene name	Reference	Morex V3	Position v3	Description v3	gene ID MorexV3	PositionV3	Description V3	GO terms V3	Price	WA1614-95	Esterel	Price_F1	Price_F2	Price_F3	Price_M1	Price_M2	Price_M3	WA1614_95_F1	WA1614_95_F2	WA1614_95_F3	WA1614_95_M1	WA1614_95_M2	WA1614_95_M3	Esterel_F1	Esterel_F3	Esterel_M1	Esterel_M2	Esterel_M3
Esterel∩Price∩WA1614-95
Esterel ∩ Price ∩ WA1614-95	light	HORVU2Hr1G013400.32	HORVU2Hr1G013400	2H	29123724	29127894	pseudo-response regulator 7	HvPRR37 (PPD-H1)	Turner et al 2005	HORVU.MOREX.r2.2HG0088300.1	23720802-23724023	Pseudo-response regulator	HORVU.MOREX.r3.2HG0107710	chr2H:25876427-25880400	Pseudo-response regulator	GO:0000160,GO:0005634,	down_F	down_F	down_F	4.66717	5.04035	3.96818	19.7629	26.0612	21.3852	4.26704	3.13799	3.68451	26.6719	38.4843	38.217	14.1525	10.7677	32.9029	33.2439	34.4371	4.91451	9.32169	2.69083
Esterel ∩ Price ∩ WA1614-95	light	HORVU4Hr1G090860.12	HORVU4Hr1G090860	4H	646224530	646226595	metacaspase 1	rice ICE-like		HORVU.MOREX.r2.4HG0348610.1	622835918-622837256	Metacaspase-1	HORVU.MOREX.r3.4HG0418190	chr4H:608473462-608475421	Metacaspase-1		up_F	up_F	up_F	4.57919	8.16139	2.49491	0.0705323	0.0799843	0.105745	15.8018	25.1263	33.7544	0.173479	0.0560014	0.14643	1.54032	1.17666	0.110955	0.11628	0.128746	0.01682	0.00503345	0.0873472
Esterel ∩ Price ∩ WA1614-95	light	HORVU0Hr1G038850.2	HORVU0Hr1G038850	Unknown	247582088	247583184	Protein kinase superfamily protein			HORVU.MOREX.r2.6HG0516180.1	543485689-543486798	Protein kinase					up_F	up_F	up_F	7.84379	9.58487	7.16985	2.77922	2.90473	3.8106	8.82663	9.04725	9.95538	3.25553	3.30619	4.24067	11.6018	13.5205	5.49635	5.16319	5.1634	0.385981	0.388167	0.419891
Esterel ∩ Price ∩ WA1614-95	light	HORVU3Hr1G021880.1	HORVU3Hr1G021880	3H	75160773	75161119	undescribed protein / Glycosyltransferase	Glycosyltransferase		HORVU.MOREX.r2.3HG0198440.1	63892904-63894451	Glycosyltransferase					down_F	down_F	down_F	0.0853307	0.165176	0	6.51306	8.10908	10.6697	0	0	0	0.54409	2.42681	2.38688	0.291582	0.14876	4.98167	6.25369	5.18531	100.963	#DIV/0!	24.8605
Esterel ∩ Price ∩ WA1614-95	light	HORVU2Hr1G104580.2	HORVU2Hr1G104580	2H	704121766	704124304	At5g37260-like protein / Homeodomain-like superfamily protein	RVE7-like		HORVU.MOREX.r2.2HG0162680.1	624166083-624167881	Homeodomain-like superfamily protein	HORVU.MOREX.r3.2HG0196050	chr2H:614938820-614941035	Homeodomain-like superfamily protein		up_F	up_F	up_F	0.330229	0.593172	0.45386	0.116856	0.0909699	0.107207	1.98516	2.24912	2.22994	0.148802	0.105129	0.121258	1.07505	0.753928	0.240843	0.122237	0.121851	0.228739	0.0580409	0.176758
Esterel ∩ Price ∩ WA1614-95	development	HORVU0Hr1G003020.3	HORVU0Hr1G003020	Unknown	12157589	12162134	MADS-box transcription factor 18	HvBM3	Schmitz et al 2000, Ejaz and von Korff 2017	HORVU.MOREX.r2.2HG0105150.1	111828441-111854059	MADS box transcription factor	HORVU.MOREX.r3.2HG0127410	chr2H:111586811-111611321	MADS box transcription factor	GO:0000977,GO:0003677,GO:0003700,GO:0005634,GO:0006351,GO:0006355,GO:0045944,GO:0046983,	down_F	down_F	down_F	3.58386	3.57747	4.12731	86.5559	91.0963	108.58	1.05405	0.582056	1.68847	91.2653	80.4858	93.1125	53.8331	30.7883	140.72	138.255	123.729
Esterel ∩ Price ∩ WA1614-95	development	HORVU2Hr1G063800.7	HORVU2Hr1G063800	2H	432051593	432066117	MADS-box transcription factor 15	HvBM8	Schmitz et al 2000, Ejaz and von Korff 2017	HORVU.MOREX.r2.2HG0129220.1	387340492-387349343	MADS box transcription factor	HORVU.MOREX.r3.2HG0156870	chr2H:381298545-381307819	MADS-box transcription factor	GO:0000977,GO:0003677,GO:0003700,GO:0005634,GO:0006351,GO:0006355,GO:0045944,GO:0046983,	down_F	down_F	down_F	0.492399	0.649017	0.854308	29.8595	33.6076	36.6285	0.361663	0.104209	0.733837	44.7417	40.985	46.6765	8.02181	4.32152	95.4508	89.5012	91.0895
Esterel ∩ Price ∩ WA1614-95	development	HORVU7Hr1G036130.1	HORVU7Hr1G036130	7H	82946101	82953235	MADS-box transcription factor 55	HvVRT2	Kane et al 2005, Szucs et al 2006	HORVU.MOREX.r2.7HG0551090.1	78194053-78200255	MADS box transcription factor	HORVU.MOREX.r3.7HG0664320	chr7H:80759161-80765868	MADS box transcription factor	GO:0000977,GO:0003677,GO:0003700,GO:0005634,GO:0006351,GO:0006355,GO:0045944,GO:0046983,	up_F	up_F	up_F	61.2572	73.7061	53.5304	21.934	21.8249	25.9912	95.4785	90.0191	119.59	35.1454	35.2543	46.049	54.6496	39.5389	24.2247	23.8183	24.0502
Esterel ∩ Price ∩ WA1614-95	development	HORVU7Hr1G083670.3	HORVU7Hr1G083670	7H	504404316	504407350	Cytochrome P450 superfamily protein			HORVU.MOREX.r2.7HG0591700.1	489222284-489223893	Cytochrome P450 family protein	HORVU.MOREX.r3.7HG0713370	chr7H:486481709-486483574	Cytochrome P450 family protein	GO:0004497,GO:0005506,GO:0016020,GO:0016021,GO:0016491,GO:0016705,GO:0016709,GO:0020037,GO:0044550,GO:0046872,GO:0055114,	up_F	up_F	up_F	5.14457	7.72003	5.41174	1.30975	1.11171	1.2738	7.7216	6.82416	5.12666	1.51735	1.16273	0.712134	5.10974	10.8532	0.779758	0.63825	0.568244
Esterel ∩ Price ∩ WA1614-95	development	HORVU5Hr1G071940.2	HORVU5Hr1G071940	5H	534286729	534288822	UDP-Glycosyltransferase superfamily protein			HORVU.MOREX.r2.5HG0405790.1	482140743-482142143	Glycosyltransferase	HORVU.MOREX.r3.5HG0489730	chr5H:474484531-474486119	Glycosyltransferase	GO:0008152,GO:0016740,GO:0016757,GO:0016758,	up_F	up_F	up_F	1.23717	1.65698	1.13849	0.166238	0.14731	0.136404	3.16598	3.29293	2.02794	0.472733	0.424112	0.494995	1.98001	3.97944	0.0722222	0.0453598	0.0851171
Esterel ∩ Price ∩ WA1614-95	development	HORVU2Hr1G024120.10	HORVU2Hr1G024120	2H	73142222	73150452	terpenoid synthase 13			HORVU.MOREX.r2.2HG0097130.1	60166984-60174902	Terpene synthase	HORVU.MOREX.r3.2HG0118180	chr2H:61434007-61441925	Terpene synthase	GO:0000287,GO:0008152,GO:0010333,GO:0016829,GO:0046872,	down_F	down_F	down_F	7.431	7.61687	7.44139	19.1027	15.8036	24.4759	19.755	21.8801	20.0861	52.6953	44.2976	49.1347	5.65764	5.79198	21.9371	20.0604	16.0603
Esterel ∩ Price ∩ WA1614-95	development	HORVU3Hr1G111550.2	HORVU3Hr1G111550	3H	683514995	683516212	undescribed protein										up_F	up_F	down_F	56.4049	79.3443	78.846	11.9314	15.4388	19.8171	871.2	803.813	933.286	331.336	145.603	205.57	501.659	282.327	4190.44	5561.14	3247.91
Esterel ∩ Price ∩ WA1614-95	development	HORVU3Hr1G087100.1	HORVU3Hr1G087100	3H	619904346	619905412	FLOWERING LOCUS T 1			----							down_F	down_F	down_F	1.96746	1.75746	2.88323	26.6719	15.057	42.8656	0.576379	0.517247	0.696547	26.9355	19.5367	17.902	19.2262	11.3028	73.7632	82.2045	79.6291
Esterel ∩ Price ∩ WA1614-95	development	HORVU7Hr1G024610.1	HORVU7Hr1G024610	7H	39679905	39680971	FLOWERING LOCUS T 1	HvFT1 (VRN-H3)	Yan et al 2006, Casas et al 2011	HORVU.MOREX.r2.7HG0542540.1	38304830-38305890	Flowering locus T	HORVU.MOREX.r3.7HG0653910	chr7H:42284165-42285781	Flowering locus T	GO:0008429,GO:0009909,GO:0048573,	down_F	down_F	down_F	1.96746	1.75746	2.88323	26.6719	15.057	42.8656	0.576379	0.517247	0.696547	26.9355	19.5367	17.902	19.2262	11.3028	73.7632	82.2045	79.6291
Esterel ∩ Price ∩ WA1614-95	development	HORVU5Hr1G029260.1	HORVU5Hr1G029260	5H	176076513	176083048	calcium-dependent protein kinase 24			HORVU.MOREX.r2.5HG0372130.1	159294052-159299689	Protein kinase family protein	HORVU.MOREX.r3.5HG0449270	chr5H:158231428-158237505	protein kinase family protein		down_F	down_F	down_F	1.28876	1.4013	1.32397	2.83866	2.48966	4.44648	1.23866	1.22345	1.32944	6.50135	5.47598	6.77099	1.19475	1.02336	2.97395	3.03259	3.01163
Esterel ∩ Price ∩ WA1614-95	development	HORVU2Hr1G063810.1	HORVU2Hr1G063810	2H	432065712	432066500	undescribed protein	HvBM8		HORVU.MOREX.r2.2HG0129220.1	387340492-387349343	MADS box transcription factor					down_F	down_F	down_F	0	0.577404	0.196758	13.5815	13.4692	9.81816	0.580664	0	0.511043	18.157	16.6406	15.6148	3.02841	1.41299	33.1905	29.0063	30.7902
Esterel ∩ Price ∩ WA1614-95	development	HORVU1Hr1G076460.3	HORVU1Hr1G076460	1H	514146990	514147952	Non-symbiotic hemoglobin 1			HORVU.MOREX.r2.1HG0062670.1	482186950-482187512	Hemoglobin	HORVU.MOREX.r3.1HG0077260	chr1H:477787592-477788349	Hemoglobin	GO:0005344,GO:0015671,GO:0019825,GO:0020037,GO:0046872,	up_F	up_F	up_F	296.667	483.54	315.368	159.533	140.588	147.613	123.826	134.843	159.755	45.8024	55.0158	54.7202	209.095	163.946	33.9492	43.966	35.9923
Esterel∩Price
Esterel ∩ Price	light	HORVU1Hr1G039820.1	HORVU1Hr1G039820	1H	280298515	280303719	Fatty acid hydroxylase superfamily			HORVU.MOREX.r2.1HG0032450.1	265889514-265894332	Fatty acid hydroxylase superfamily	HORVU.MOREX.r3.1HG0041710	chr1H:266813553-266818657	Fatty acid hydroxylase superfamily		up_F	up_F	up_F	1.78581	2.96838	3.95182	0.171477	0.142599	0.190222	1.92965	1.94886	1.81262	0.943755	0.673577	0.680166	2.35305	1.91678	0.266727	0.121053	0.197752
Esterel ∩ Price	light	HORVU4Hr1G001420.14	HORVU4Hr1G001420	4H	2254784	2259841	GDSL esterase/lipase			HORVU.MOREX.r2.4HG0276810.1	2847694-2851393	GDSL esterase/lipase	HORVU.MOREX.r3.4HG0332220	chr4H:2768253-2772095	GDSL esterase/lipase	GO:0016788,	up_F	-	up_F	13.3157	13.9463	12.4188	5.647	5.54091	6.7664	14.1899	15.1484	11.7681	7.4475	11.7781	11.8562	17.2176	15.1733	10.7635	9.68611	8.87125
Esterel ∩ Price	light	HORVU2Hr1G005220.3	HORVU2Hr1G005220	2H	11389270	11400280	Chalcone synthase 2			HORVU.MOREX.r2.2HG0082400.1	9739761-9741057	Chalcone synthase	HORVU.MOREX.r3.2HG0099970	chr2H:10816755-10818347	Chalcone synthase	GO:0003824,GO:0008152,GO:0009058,GO:0016740,GO:0016746,GO:0016747,	up_F	up_F	up_F	2.6423	6.02579	2.33935	0.0177179	0.0703177	0.0464668	7.83985	7.03404	4.95214	0.418801	0.374702	0.0551658	9.80073	23.594	0.0708912	0.129949	0.0435069
Esterel ∩ Price	light												HORVU.MOREX.r3.2HG0099980	chr2H:10818752-10821023	Glyoxylate reductase/hydroxypyruvate reductase	GO:0005737,GO:0005782,GO:0005829,GO:0007588,GO:0008152,GO:0008465,GO:0016491,GO:0016616,GO:0016618,GO:0030267,GO:0031406,GO:0034641,GO:0042803,GO:0043648,GO:0046487,GO:0050661,GO:0051259,GO:0051287,GO:0055114,GO:0070062,GO:0070402,
Esterel ∩ Price	light	HORVU3Hr1G108670.1	HORVU3Hr1G108670	3H	676000369	676003626	Transcription factor ORG2			HORVU.MOREX.r2.3HG0268430.1	608472733-608475564	Basic helix-loop-helix (BHLH) family transcription factor	HORVU.MOREX.r3.3HG0321600	chr3H:599696418-599699670	Basic helix-loop-helix (BHLH) family transcription factor	GO:0046983,	down_F	-	down_F	0	0	0	0.627304	1.06135	0.400201	0.0198802	0	0	0.703403	0.106996	0.0395086	0	0	1.99016	0.402646	0.544442
Esterel ∩ Price	light	HORVU4Hr1G078470.1	HORVU4Hr1G078470	4H	607622982	607629967	alcohol dehydrogenase 1			HORVU.MOREX.r2.4HG0338630.1	588955853-588960480	Alcohol dehydrogenase, putative	HORVU.MOREX.r3.4HG0406770	chr4H:575730086-575734981	Alcohol dehydrogenase, putative	GO:0008270,GO:0016491,GO:0046872,GO:0051903,GO:0055114,	down_F	-	down_F	16.2461	22.9082	16.0671	38.3873	40.2464	38.2362	20.4296	15.5531	19.8997	11.2033	25.4076	23.1673	9.35289	6.66553	44.0376	39.2988	32.3582
	light												HORVU.MOREX.r3.4HG0406760	chr4H:575728254-575729672	WEB family protein, chloroplastic
Esterel ∩ Price	light	HORVU2Hr1G001320.4	HORVU2Hr1G001320	2H	2790022	2796496	Protein NRT1/ PTR FAMILY 8.5			HORVU.MOREX.r2.2HG0079740.1	2335596-2338403	Major Facilitator Superfamily protein, expressed	HORVU.MOREX.r3.2HG0096410	chr2H:2285795-2288602	Major Facilitator Superfamily protein, expressed	GO:0016020,GO:0016021,GO:0022857,GO:0055085,	up_F	up_F	up_F	10.9265	10.8681	12.8073	3.0189	2.12142	3.81261	12.9475	11.8459	14.2604	7.98462	4.61975	5.18843	10.5514	11.6137	3.1143	3.25181	3.4207
Esterel ∩ Price	light	HORVU5Hr1G063620.1	HORVU5Hr1G063620	5H	493514684	493515593	Early light-induced protein 1, chloroplastic			HORVU.MOREX.r2.5HG0399470.1	446252398-446253229	Early light-induced protein	HORVU.MOREX.r3.5HG0481920	chr5H:439597061-439597822	Early light-induced protein	GO:0016020,GO:0016021,	up_F	-	up_F	1.24802	1.90237	1.91441	0.197308	0.142184	0.121866	2.55106	3.68363	1.07546	0.872768	1.8779	2.26869	8.28714	8.63575	2.5612	1.75742	2.33112
Esterel ∩ Price	light	HORVU3Hr1G021890.1	HORVU3Hr1G021890	3H	75161269	75162173	undescribed protein			LC gene 3H	63892516-63892695	LC gene 3H					down_F	-	down_F	0	0.647081	0	6.49852	6.21298	11.7863	0.314599	0	0.287075	0.305253	1.38848	3.25723	0	0	5.25559	7.82339	6.88178
Esterel ∩ Price	light	HORVU4Hr1G078410.2	HORVU4Hr1G078410	4H	607441612	607443946	Homeobox-leucine zipper protein family			HORVU.MOREX.r2.4HG0338560.1	588844953-588846408	Homeobox protein, putative	HORVU.MOREX.r3.4HG0406710	chr4H:575623572-575625853	Homeobox protein, putative	GO:0003677,GO:0003700,GO:0005634,GO:0006355,GO:0043565,	up_F	up_F	up_F	9.57976	12.7987	7.73852	4.45267	4.49242	5.41779	10.4561	8.37752	12.9316	1.71488	3.2157	2.64159	4.5172	4.43391	2.06584	1.86943	2.09741
Esterel ∩ Price	development	HORVU5Hr1G077790.4	HORVU5Hr1G077790	5H	554038576	554044162	beta glucosidase 11			HORVU.MOREX.r2.5HG0410690.1	498773555-498777854	Beta-glucosidase	HORVU.MOREX.r3.5HG0495330	chr5H:490620063-490624642	Beta-glucosidase	GO:0004553,GO:0005975,	up_F	up_F	up_F	32.1391	33.793	33.5419	13.2472	12.6285	15.1401	31.6522	30.7294	23.5609	12.7425	11.4304	12.357	38.2154	29.6911	16.3465	18.1597	15.9558
Esterel ∩ Price	development	HORVU6Hr1G001630.1	HORVU6Hr1G001630	6H	4962478	4964045	undescribed protein			HORVU.MOREX.r2.6HG0448680.1	3061845-3062843	Myosin light chain kinase, smooth muscle					down_F	-	down_F	0.885599	0.835368	0.957416	5.30143	12.4458	11.9024	0.079181	0.204929	0.175044	0.116531	0.180585	0.359403	0.314468	0.169793	7.5092	7.66767	4.1913
Esterel ∩ Price	development	HORVU1Hr1G088270.4	HORVU1Hr1G088270	1H	541346878	541351320	IMP dehydrogenase/GMP reductase			HORVU.MOREX.r2.1HG0072930.1	506706911-506709623	Thiamine-phosphate synthase	HORVU.MOREX.r3.1HG0088680	chr1H:501207565-501210796	Thiamine-phosphate synthase	GO:0003824,GO:0004789,GO:0009228,GO:0009229,GO:0016740,GO:0046872,	down_F	-	down_F	5.57445	7.62653	4.79347	14.1146	21.3386	21.1633	11.8783	14.6482	15.4026	8.36712	10.0474	9.73489	18.9821	15.821	39.033	39.1344	36.3448
	development												HORVU.MOREX.r3.1HG0088690	chr1H:501211120-501212260	6-phosphogluconate dehydrogenase-like protein	GO:0004616,GO:0016491,GO:0051287,GO:0055114,
Esterel ∩ Price	development	HORVU3Hr1G005500.6	HORVU3Hr1G005500	3H	13626631	13630789	Transcription factor bHLH35	TF_bHLH		HORVU.MOREX.r2.3HG0186000.1	11311425-11314930	basic helix-loop-helix (bHLH) DNA-binding superfamily protein	HORVU.MOREX.r3.3HG0224000	chr3H:10963090-10966897	basic helix-loop-helix (bHLH) DNA-binding superfamily protein		up_F	up_F	up_F	156.004	168.363	153.79	81.5731	79.8843	94.7897	222.53	187.922	258.892	110.061	125.2	132.769	208.615	186.106	92.1858	82.3816	102.946
Esterel ∩ Price	development	HORVU2Hr1G118100.2	HORVU2Hr1G118100	2H	741642130	741643459	Heavy metal transport/detoxification superfamily protein			HORVU.MOREX.r2.2HG0173510.1	654025872-654026545	Heavy metal transport/detoxification superfamily protein	HORVU.MOREX.r3.2HG0208680	chr2H:643960877-643961914	Heavy metal transport/detoxification superfamily protein	GO:0030001,GO:0046872,	up_F	-	down_F	14.5258	16.7479	12.61	6.08785	4.54928	6.46065	14.6825	10.0017	20.435	7.3816	4.62407	7.8114	3.03827	3.91607	13.0634	16.732	15.1252
Esterel ∩ Price	development	HORVU3Hr1G030460.1	HORVU3Hr1G030460	3H	146797804	146800665	Mitochondrial substrate carrier family protein			HORVU.MOREX.r2.3HG0205850.1	129043569-129045347	Mitochondrial carrier protein	HORVU.MOREX.r3.3HG0247870	chr3H:126631130-126633287	Mitochondrial carrier protein	GO:0016020,GO:0016021,GO:0055085,	up_F	-	up_F	0.565653	0.70008	0.862893	0.142724	0.0881131	0.149603	0.196678	0.108609	0.167263	0.111192	0.330054	0.208667	1.20202	0.93807	0.0388767	0.0474626	0.0254565
Esterel ∩ Price	development	HORVU7Hr1G116160.1	HORVU7Hr1G116160	7H	642817103	642819275	Cytochrome P450 superfamily protein			HORVU.MOREX.r2.7HG0618620.1	621705763-621707444	Cytochrome P450 family protein	HORVU.MOREX.r3.7HG0745860	chr7H:616410371-616412261	Cytochrome P450 family protein	GO:0004497,GO:0005506,GO:0016020,GO:0016021,GO:0016491,GO:0016705,GO:0020037,GO:0046872,GO:0055114,	down_F	-	down_F	0.106998	0.0574591	0.0466665	0.615055	1.03352	0.651151	0.0389683	0.0649821	0.0400346	0.0532231	0.0137371	0.0322295	0.0475052	0.0977961	3.35012	3.29759	2.66903
Esterel ∩ Price	development	HORVU3Hr1G092070.2	HORVU3Hr1G092070	3H	637283798	637287604	-			HORVU.MOREX.r2.3HG0257260.1	574685307-574688888	BTB/POZ and TAZ domain protein					up_F	up_F	up_F	17.5324	24.2072	18.8665	10.444	8.65058	10.1902	18.1865	15.4472	27.3371	7.598	9.71749	9.24006	16.3474	19.5166	6.74425	5.03989	3.97127
Esterel ∩ Price	development	HORVU5Hr1G102530.2	HORVU5Hr1G102530	5H	614446107	614449313	Hfr-2-like protein			HORVU.MOREX.r2.5HG0428780	550044617-550046378	Hfr-2-like protein	HORVU.MOREX.r3.5HG0516150	chr5H:540558117-540560152	Hfr-2-like protein		up_F	up_F	up_F	23.2695	39.9569	27.6801	3.44187	4.55125	2.10089	12.3315	12.0749	19.5339	4.83789	2.25759	0.808692	3.03962	5.6237	0.0888403	0.17585	0.0678428
Esterel ∩ Price	development	HORVU7Hr1G042480.1	HORVU7Hr1G042480	7H	123701562	123706695	aluminum-activated malate transporter 9			HORVU.MOREX.r2.7HG0556730.1	116159371-116163280	Aluminum activated malate transporter family protein	HORVU.MOREX.r3.7HG0670910	chr7H:117805223-117809573	Aluminum activated malate transporter family protein	GO:0015743,GO:0016020,GO:0016021,	up_F	-	up_F	12.151	12.7135	13.6197	6.06644	5.82457	8.23369	8.7477	9.92296	12.1255	6.03176	7.24775	8.39573	9.78998	9.1558	5.22525	5.6161	4.46861
Esterel ∩ Price	development	HORVU3Hr1G025920.2	HORVU3Hr1G025920	3H	103084771	103088991	Cytochrome P450 superfamily protein			HORVU.MOREX.r2.3HG0201730.1	88673030-88676307	Cytochrome P450 family cinnamate 4-hydroxylase	HORVU.MOREX.r3.3HG0243040	chr3H:87261981-87265729	Cytochrome P450 family cinnamate 4-hydroxylase	GO:0004497,GO:0005506,GO:0016020,GO:0016021,GO:0016491,GO:0016705,GO:0020037,GO:0046872,GO:0055114,	up_F	-	up_F	9.98734	9.32851	10.3638	4.68149	4.16297	4.9486	22.8401	20.4487	15.2097	8.68068	9.14548	9.62665	16.0567	16.1721	7.216	7.27507	5.41224
Esterel ∩ Price	development	HORVU3Hr1G013390.1	HORVU3Hr1G013390	3H	28939215	28942360	Serine/threonine-protein kinase			HORVU.MOREX.r2.3HG0191370.1	23314603-23317089	Serine/threonine-protein kinase	HORVU.MOREX.r3.3HG0230670	chr3H:23463286-23466004	Serine/threonine-protein kinase	GO:0000166,GO:0004672,GO:0004674,GO:0005524,GO:0006468,GO:0016020,GO:0016021,GO:0016301,GO:0016310,GO:0016740,GO:0048544,	up_F	-	down_F	1.05101	1.11755	0.971471	0.436166	0.514012	0.484092	1.89781	1.76065	1.50197	1.19788	0.669472	0.576146	0.969138	1.08007	3.60157	3.71791	2.64021
Esterel ∩ Price	development												HORVU.MOREX.r3.3HG0230660	chr3H:23462833-23463150	INO80 complex subunit C	GO:0001650,GO:0003674,GO:0005634,GO:0005654,GO:0006281,GO:0006310,GO:0006338,GO:0006351,GO:0006355,GO:0006974,GO:0008150,GO:0016579,GO:0031011,GO:0071339,
Esterel ∩ Price	development	HORVU2Hr1G044650.1	HORVU2Hr1G044650	2H	232982052	232985925	receptor kinase 1			HORVU.MOREX.r2.2HG0114300.1	201150104-201153451	Receptor-like protein kinase, putative,expressed	HORVU.MOREX.r3.2HG0138840	chr2H:198864075-198867649	Receptor-like protein kinase, putative,expressed	GO:0004672,GO:0005524,GO:0006468,GO:0016020,GO:0016021,GO:0016301,GO:0016310,	up_F	-	down_F	0.394354	0.40357	0.362299	0.130644	0.132014	0.145827	2.22733	1.78562	2.10917	1.38201	0.871722	1.2112	1.24479	1.2739	7.13317	7.31132	4.90152
Esterel ∩ Price	development	HORVU7Hr1G069580.1	HORVU7Hr1G069580	7H	372160517	372160705	unknown function			LC gene 7H	362013797-362013976	LC gene 7H					up_F	up_F	up_F	182.238	131.669	169.328	56.2451	56.0994	65.8307	175.043	150.262	132.664	65.4911	80.5377	73.5352	148.585	143.702	53.5365	44.8079	59.8711
Esterel∩WA1614-95
Esterel ∩ WA1614-95	light	HORVU3Hr1G078550.2	HORVU3Hr1G078550	3H	579045376	579047319	Basic-leucine zipper (bZIP) transcription factor family protein			HORVU.MOREX.r2.3HG0245710.1	525491651-525492292	Transcription factor	HORVU.MOREX.r3.3HG0295240	chr3H:518705563-518707116	Transcription factor	GO:0003700,GO:0006355,	-	down_F	down_F	3.94403	5.66935	5.28069	5.63111	5.29742	8.47871	3.7806	4.39326	3.63659	10.9369	7.14157	7.77605	2.95104	2.88719	11.3308	8.31991	9.66089
Esterel ∩ WA1614-95	light	HORVU4Hr1G031840.1	HORVU4Hr1G031840	4H	213294947	213297660	vacuolar iron transporter 1			HORVU.MOREX.r2.5HG0396740.1	428266971-428269223	Vacuolar iron transporter-like protein					up_F	up_F	up_F	8.05752	14.8128	11.5952	3.50594	1.65674	3.32268	10.6785	11.3802	14.9217	4.22144	2.54606	2.26965	30.4929	25.5511	2.19566	4.66194	2.82227
Esterel ∩ WA1614-95	light	HORVU5Hr1G060370.2	HORVU5Hr1G060370	5H	472965208	472968021	vacuolar iron transporter 1			HORVU.MOREX.r2.5HG0396740.1	428266971-428269223	Vacuolar iron transporter-like protein	HORVU.MOREX.r3.5HG0478840	chr5H:422158275-422161080	Vacuolar iron transporter-like protein	GO:0016020,GO:0016021,	up_F	up_F	up_F	8.05752	14.8128	11.5952	3.50594	1.65674	3.32268	10.6785	11.3802	14.9217	4.22144	2.54606	2.26965	30.4929	25.5511	2.19566	4.66194	2.82227
Esterel ∩ WA1614-95	light	HORVU5Hr1G016650.1	HORVU5Hr1G016650	5H	62274389	62275375	-			HORVU.MOREX.r2.5HG0396740.1	428266971-428269223	Vacuolar iron transporter-like protein					up_F	up_F	up_F	25.7652	45.6577	28.6902	8.19868	4.73659	12.7686	37.7509	46.5175	51.9049	11.1457	6.37523	4.29793	107.414	85.3157	5.0689	13.3994	6.98525
Esterel ∩ WA1614-95	light	HORVU4Hr1G010080.6	HORVU4Hr1G010080	4H	29847064	29851829	Growth-regulating factor 6			HORVU.MOREX.r2.4HG0283150.1	27373250-27376881	Growth-regulating factor	HORVU.MOREX.r3.4HG0339430	chr4H:26193958-26198115	Growth-regulating factor	GO:0005524,GO:0005634,GO:0006351,GO:0006355,GO:0032502,	up_F	up_F	up_F	1.11433	1.49226	1.1749	0.449005	0.495926	0.780402	2.13154	2.37295	2.0123	0.97747	0.699897	0.663094	2.18742	2.10089	0.927846	0.88223	0.849307
Esterel ∩ WA1614-95	development	HORVU3Hr1G081060.4	HORVU3Hr1G081060	3H	592637866	592645815	Methionine--tRNA ligase						HORVU.MOREX.r3.3HG0297570	chr3H:529944643-529951353	Methionine-tRNA ligase, putative	GO:0000049,GO:0000166,GO:0003723,GO:0004812,GO:0004825,GO:0005524,GO:0005737,GO:0006412,GO:0006418,GO:0006431,GO:0016874,	down_F	down_F	down_F	22.139	23.9405	27.1624	46.7715	44.5214	40.4066	8.40418	9.32847	9.23134	50.0031	39.9361	33.1292	1.63443	1.72156	6.36913	5.50468	4.33005
Esterel ∩ WA1614-95	development	HORVU5Hr1G034830.3	HORVU5Hr1G034830	5H	237020035	237022038	WRKY family transcription factor			HORVU.MOREX.r2.5HG0392720	399401234-399402650	WRKY transcription factor	HORVU.MOREX.r3.5HG0474120	chr5H:394044174-394046012	WRKY transcription factor	GO:0003677,GO:0003700,GO:0005634,GO:0006351,GO:0006355,GO:0043565,	-	up_F	down_F	0.190894	0.285125	0.937857	0.276932	0.289074	0.891543	5.42981	4.99066	3.95583	0.286437	0.184959	0.269729	0.644159	0.793019	3.90196	5.31024	4.54836
Esterel ∩ WA1614-95	development	HORVU5Hr1G073760.2	HORVU5Hr1G073760	5H	540872121	540880518	dihydroflavonol 4-reductase-like1			HORVU.MOREX.r2.5HG0407120	487619035-487627382	Cinnamoyl-CoA reductase 4	HORVU.MOREX.r3.5HG0491190	chr5H:479727703-479736312	Cinnamoyl-CoA reductase 4	GO:0003824,GO:0050662,	down_F	down_F	down_F	12.0251	8.13056	10.7565	19.85	23.7663	27.1792	3.80122	3.95685	2.90267	18.3319	15.882	14.699	1.41316	0.966544	8.29494	8.23936	8.2548
Esterel ∩ WA1614-95	development	HORVU6Hr1G003270.10	HORVU6Hr1G003270	6H	7663017	7667246	UDP-Glycosyltransferase superfamily protein			HORVU.MOREX.r2.6HG0450240	7739325-7740770	Glycosyltransferase	HORVU.MOREX.r3.6HG0541440	chr6H:8402063-8403744	Glycosyltransferase	GO:0008152,GO:0016740,GO:0016757,GO:0016758,	-	down_F	down_F	0	0.0572113	0.134238	0.201756	0.118144	0.379266	0.509114	0.444319	0.613121	3.84781	5.16641	7.421	6.75097	5.43881	32.7998	30.7579	20.6775
	development												HORVU.MOREX.r3.6HG0541430	chr6H:8400815-8401315	Transposon protein, putative, Mutator sub-class	GO:0003677,GO:0004803,GO:0006313,
Esterel ∩ WA1614-95	development	HORVU2Hr1G036590.4	HORVU2Hr1G036590	2H	163406198	163408608	sugar transporter 9			HORVU.MOREX.r2.2HG0108210.1	139368664-139370329	Polyol transporter	HORVU.MOREX.r3.2HG0131170	chr2H:138379018-138381267	Polyol transporter	GO:0005215,GO:0016020,GO:0016021,GO:0022857,GO:0055085,	-	up_F	down_F	0.0979078	0.199398	0.325422	0.266815	0.295062	0.36861	3.63873	3.16439	2.9173	0.79857	0.502706	0.648025	0.927181	1.77803	28.8938	25.986	20.6255
Esterel ∩ WA1614-95	development	HORVU3Hr1G093100.1	HORVU3Hr1G093100	3H	640881910	640897747	Bifunctional inhibitor/lipid-transfer protein/seed storage 2S albumin superfamily protein			HORVU.MOREX.r2.3HG0258210.1	577830988-577831311	Protease inhibitor/seed storage/lipid transfer protein family protein	HORVU.MOREX.r3.3HG0309300	chr3H:569903763-569904442	Protease inhibitor/seed storage/lipid transfer protein family protein	GO:0006508,GO:0008233,	-	up_F	down_F	3.47355	9.96556	10.518	9.77565	9.9963	5.41754	147.715	125.755	145.344	28.1646	13.5435	16.8494	74.7121	56.2812	1834.74	2095.35	1201.66
	development												HORVU.MOREX.r3.3HG0309330	chr3H:569913946-569914764	Epidermal patterning factor-like protein 9	GO:2000123,
	development												HORVU.MOREX.r3.3HG0309310	chr3H:569912760-569913212	S-adenosyl-L-methionine-dependent methyltransferases superfamily protein
	development												HORVU.MOREX.r3.3HG0309320	chr3H:569913358-569913877	Sclerostin domain-containing protein 1	GO:0005576,GO:0005615,GO:0016055,
Esterel ∩ WA1614-95	development	HORVU7Hr1G108820.3	HORVU7Hr1G108820	7H	626339218	626343736	unknown function			HORVU.MOREX.r2.7HG0612220.1	604593884-604594819	transmembrane protein					-	up_F	down_F	0.18119	0.631486	0.390928	0.376091	0.448895	0.415443	7.37761	5.18021	8.67136	1.20317	1.20985	1.48959	0.980235	1.71929	43.4991	40.9228	22.186
Esterel ∩ WA1614-95	development	HORVU3Hr1G096190.7	HORVU3Hr1G096190	3H	652177799	652221574	Protein kinase family protein			HORVU.MOREX.r2.3HG0260690.1	587917653-587921871	Receptor-like protein kinase	HORVU.MOREX.r3.3HG0312090	chr3H:579615715-579620201	Receptor-like protein kinase	GO:0000166,GO:0004672,GO:0004674,GO:0005524,GO:0005576,GO:0005886,GO:0006468,GO:0016020,GO:0016021,GO:0016301,GO:0016310,GO:0016740,GO:0019199,	up_F	up_F	down_F	0.340127	0.922169	0.430203	0.103148	0.105272	0.163749	2.40343	1.63999	2.92254	0.457986	0.403021	0.528019	0.518162	0.455896	2.06954	1.65331	1.74991
	development												HORVU.MOREX.r3.3HG0312100	chr3H:579635355-579635696	Retrovirus-related Pol polyprotein from transposon TNT 1-94
Esterel ∩ WA1614-95	development	HORVU1Hr1G092440.3	HORVU1Hr1G092440	1H	550543122	550549150	P-loop containing nucleoside triphosphate hydrolases superfamily protein			HORVU.MOREX.r2.1HG0076360.1	515111192-515116436	ATP-dependent zinc metalloprotease FtsH	HORVU.MOREX.r3.1HG0092730	chr1H:509414794-509420551	ATP-dependent zinc metalloprotease FtsH 1	GO:0000166,GO:0004176,GO:0004222,GO:0005524,GO:0006508,GO:0008233,GO:0008237,GO:0009579,GO:0010205,GO:0010206,GO:0010304,GO:0016020,GO:0016021,GO:0016787,GO:0042651,GO:0046872,	-	down_F	up_F	24.915	24.6609	20.7663	20.8412	26.0851	23.4731	8.80482	7.24042	11.711	18.3845	18.9295	17.2899	13.6069	13.3677	4.81632	3.93033	5.55782
Esterel ∩ WA1614-95	development	HORVU3Hr1G108900.3	HORVU3Hr1G108900	3H	676522472	676523942	LORELEI-LIKE-GPI-ANCHORED PROTEIN 1			HORVU.MOREX.r2.3HG0268690.1	608903202-608904296	Lorelei-like-GPI-anchored protein	HORVU.MOREX.r3.3HG0321860	chr3H:600120107-600121421	Lorelei-like-GPI-anchored protein	GO:0016020,GO:0016021,	up_F	up_F	down_F	2.81414	4.37351	3.39863	1.86494	1.4389	1.59772	6.83065	5.29033	7.35373	1.13836	0.589939	1.13844	4.358	5.62927	18.4032	17.9854	15.7352
Esterel ∩ WA1614-95	development	HORVU5Hr1G005290.1	HORVU5Hr1G005290	5H	8764295	8765150	Thaumatin-like protein			HORVU.MOREX.r2.5HG0352010.1	7145334-7146029	Pathogenesis-related thaumatin family protein	HORVU.MOREX.r3.5HG0423100	chr5H:7574264-7575123	Pathogenesis-related thaumatin family protein		up_F	up_F	down_F	164.392	205.627	141.112	90.6351	71.0842	99.6033	418.002	347.299	326.292	88.1915	74.0311	103.286	144.757	118.735	533.95	661.321	449.244
Esterel ∩ WA1614-95	development	HORVU3Hr1G097950.2	HORVU3Hr1G097950	3H	657358643	657360411	Glutathione S-transferase family protein			HORVU.MOREX.r2.3HG0262060.1	592090817-592091978	Glutathione S-transferase	HORVU.MOREX.r3.3HG0313690	chr3H:583675361-583676811	Glutathione S-transferase	GO:0016740,	-	up_F	down_F	13.5205	26.0633	13.4457	15.1194	12.6557	16.7637	52.8811	44.2842	57.0835	20.7275	19.3055	21.6573	26.4814	30.5287	110.683	111.448	84.0013
Esterel ∩ WA1614-95	development	HORVU1Hr1G074840.1	HORVU1Hr1G074840	1H	509209848	509211975	unknown function			HORVU.MOREX.r2.1HG0061310.1	477492436-477493374	transmembrane protein, putative (DUF1218)	HORVU.MOREX.r3.1HG0075700	chr1H:473277854-473279676	transmembrane protein, putative (DUF1218)		-	up_F	down_F	0.678717	1.44909	0.75191	0.62969	0.459276	0.475472	8.20578	7.80195	6.6657	2.43384	1.93692	2.28112	2.79464	4.54547	40.9539	34.9822	23.548
	development												HORVU.MOREX.r3.1HG0075710	chr1H:473279280-473279594	zinc-ribbon domain protein
Esterel ∩ WA1614-95	development	HORVU5Hr1G117910.3	HORVU5Hr1G117910	5H	651486572	651489772	ferredoxin 3			HORVU.MOREX.r2.5HG0441070.1	582542921-582545808	Ferredoxin	HORVU.MOREX.r3.5HG0530190	chr5H:571759523-571762237	Ferredoxin	GO:0009055,GO:0009507,GO:0009536,GO:0022900,GO:0046872,GO:0051536,GO:0051537,GO:0055114,	-	up_F	down_F	4.21348	8.3149	5.01075	5.86205	4.51368	5.36196	17.6276	16.2623	18.8152	7.54602	4.49738	5.82561	9.99894	11.4448	51.873	57.4352	38.0762
Esterel ∩ WA1614-95	development	HORVU5Hr1G042750.1	HORVU5Hr1G042750	5H	327447203	327448389	unknown function			HORVU.MOREX.r2.5HG0381170.1	295581905-295583440	Glycosyltransferase					-	up_F	down_F	0.156219	0.124994	0.305932	0.426162	0.214964	0.202201	1.96352	1.69122	1.29117	0.257831	0.186978	0.121536	0.525567	0.551695	2.76486	3.04517	2.07855
Esterel ∩ WA1614-95	development	HORVU2Hr1G081540.1	HORVU2Hr1G081540	2H	591370496	591372063	unknown function			HORVU.MOREX.r2.2HG0144100.1	528254061-528254925	Heavy metal transport/detoxification protein	HORVU.MOREX.r3.2HG0174350	chr2H:519071366-519072651	Heavy metal transport/detoxification protein	GO:0030001,GO:0046872,	-	up_F	down_F	0	0	0.0857534	0.0274202	0	0	2.0653	1.68123	1.23085	0.0904687	0.124934	0.0855756	0.407587	0.29267	9.90515	9.17138	5.11436
Esterel ∩ WA1614-95	development	HORVU5Hr1G098640.1	HORVU5Hr1G098640	5H	608357747	608360809	receptor kinase 2			HORVU.MOREX.r2.5HG0426760.1	544815581-544817635	Lectin receptor kinase	HORVU.MOREX.r3.5HG0513630	chr5H:535365636-535367831	Lectin receptor kinase	GO:0004672,GO:0005524,GO:0006468,GO:0016020,GO:0016021,GO:0016301,GO:0016310,GO:0030246,	down_F	up_F	down_F	0.0844745	0.109064	0.0695215	0.198543	0.177508	0.174124	0.955695	0.674725	1.02995	0.281272	0.188454	0.229907	0.234874	0.441103	5.17727	4.44544	3.88702
Esterel ∩ WA1614-95	development	HORVU7Hr1G043030.10	HORVU7Hr1G043030	7H	127667782	127681441	HD1	HvCO1	Griffiths et al 2003	HORVU.MOREX.r2.7HG0557320	120249104-120251621	CONSTANS-like 1	HORVU.MOREX.r3.7HG0671520	chr7H:121685887-121689738	Receptor-like kinase	GO:0000166,GO:0004672,GO:0004674,GO:0005524,GO:0006468,GO:0016020,GO:0016021,GO:0016301,GO:0016310,GO:0016740,	-	up_F	up_F	1.33869	1.9549	1.68914	0.921892	1.19905	1.4318	4.93123	3.41342	3.81302	0.808457	0.910146	1.12377	2.20049	1.67462	0.54952	0.464168	0.368322
	development												HORVU.MOREX.r3.7HG0671530	chr7H:121689796-121699440	Peroxidase	GO:0004601,GO:0005576,GO:0006979,GO:0016491,GO:0020037,GO:0042744,GO:0046872,GO:0055114,GO:0098869,
	development												HORVU.MOREX.r3.7HG0671540	chr7H:121695047-121697564	CONSTANS-like 1
Esterel ∩ WA1614-95	development	HORVU2Hr1G125230.1	HORVU2Hr1G125230	2H	760526319	760528983	Receptor-like protein kinase			HORVU.MOREX.r2.2HG0179250.1	669051390-669053764	Kinase, putative	HORVU.MOREX.r3.2HG0215660	chr2H:658914065-658916782	Kinase, putative	GO:0004672,GO:0004715,GO:0005524,GO:0006468,GO:0016020,GO:0016021,GO:0016301,GO:0016310,GO:0016740,GO:0018108,GO:0030246,	down_F	up_F	down_F	0.0229087	0.0480904	0.0412313	0.102181	0.0770104	0.138242	1.0548	0.875053	0.789635	0.186471	0.0704126	0.101577	0.122667	0.331339	7.61357	7.67569	8.57705
Esterel ∩ WA1614-95	development	HORVU7Hr1G074660.3	HORVU7Hr1G074660	7H	428023560	428028502	Transmembrane amino acid transporter family protein			HORVU.MOREX.r2.7HG0583610.1	416345760-416350441	Amino acid transporter, putative	HORVU.MOREX.r3.7HG0703490	chr7H:414666133-414670878	Amino acid transporter, putative	GO:0016020,GO:0016021,	-	up_F	down_F	0.743304	0.989371	1.04666	0.711399	0.884361	1.00904	7.16002	6.25078	5.54698	2.2278	1.65187	2.22174	1.39394	2.7639	64.81	55.2894	44.0458
Esterel ∩ WA1614-95	development	HORVU5Hr1G014290.2	HORVU5Hr1G014290	5H	49955776	49957183	Auxin-responsive protein IAA31			HORVU.MOREX.r2.5HG0360080.1	44888018-44888775	Auxin-responsive protein	HORVU.MOREX.r3.5HG0433440	chr5H:44352924-44354166	Auxin-responsive protein	GO:0005634,GO:0006351,GO:0006355,GO:0009734,	up_F	up_F	up_F	65.5361	68.19	64.3915	44.98	33.6445	43.2639	113.356	89.8789	106.128	41.2743	45.2312	38.0645	52.9529	50.6024	25.1575	26.6236	26.9102
Esterel ∩ WA1614-95	development	HORVU4Hr1G070600.3	HORVU4Hr1G070600	4H	576861375	576863803	BEST Arabidopsis thaliana protein match is: RPM1 interacting protein 13 .			HORVU.MOREX.r2.4HG0332110.1	560067298-560069181	28kDa ribonucleoprotein, chloroplastic	HORVU.MOREX.r3.4HG0399150	chr4H:546994730-546996613	28 kDa ribonucleoprotein, chloroplastic	GO:0003676,GO:0003723,	-	down_F	down_F	0.882003	0.978887	0.853979	0.804514	0.961163	0.882239	1.07254	1.05154	0.753886	2.52502	2.12509	2.04494	0.018842	0.0435358	0.752348	0.887959	0.688176
Esterel ∩ WA1614-95	development	HORVU5Hr1G014060.1	HORVU5Hr1G014060	5H	47907678	47908854	calmodulin-like 11			HORVU.MOREX.r2.5HG0359840.1	43220405-43220902	Calmodulin	HORVU.MOREX.r3.5HG0433130	chr5H:42678111-42678812	Calmodulin	GO:0005509,	-	up_F	down_F	0.089987	0.215577	0.175474	0.187689	0.214099	0.219708	1.87614	2.41407	1.15291	0.0682573	0.110434	0.151753	0.50613	0.682699	16.4105	17.979	14.6584
Esterel ∩ WA1614-95	development
Esterel ∩ WA1614-95	development	HORVU2Hr1G075820.2	HORVU2Hr1G075820	2H	545883740	545894248	undescribed protein			LC gene 2H	488552103-488552282	LC gene 2H					-	up_F	down_F	4.3684	3.33731	3.6921	2.65024	2.10458	5.50609	143.072	131.725	116.51	48.7251	29.2776	41.5371	60.6942	37.7905	339.533	390.636	299.667
Esterel ∩ WA1614-95	development	HORVU5Hr1G109190.1	HORVU5Hr1G109190	5H	629295132	629296380	germin-like protein 4			HORVU.MOREX.r2.5HG0433970.1	563461162-563461860	Germin-like protein	HORVU.MOREX.r3.5HG0522100	chr5H:553337701-553338621	Germin-like protein	GO:0005576,GO:0030145,GO:0045735,GO:0046872,	-	up_F	down_F	0.213863	0.449971	0.210932	0.357315	0.315686	0.278067	2.02017	2.26316	2.67493	0.357433	0.103433	0.261093	0.692356	1.14046	22.4207	21.2993	12.3511
Esterel ∩ WA1614-95	development	HORVU6Hr1G021780.2	HORVU6Hr1G021780	6H	67713930	67718653	Disease resistance protein			HORVU.MOREX.r2.6HG0464770.1	65835581-65837503	disease resistance family protein / LRR family protein	HORVU.MOREX.r3.6HG0559430	chr6H:65568970-65570892	disease resistance family protein / LRR family protein		-	up_F	down_F	0.23668	0.362923	0.629991	0.278856	0.279676	0.505937	2.13494	1.91276	2.23514	0.855543	0.70552	0.97774	1.35398	0.859122	4.96982	5.88698	4.83656
	development												HORVU.MOREX.r3.6HG0559440	chr6H:65570924-65572752	Disease resistance protein RPP13	GO:0043531,
Esterel ∩ WA1614-95	development	HORVU6Hr1G076110.1	HORVU6Hr1G076110	6H	524080637	524083837	Auxin efflux carrier family protein	HvPIN1	Pankin et al 2018	HORVU.MOREX.r2.6HG0510400.1	517665619-517668023	Auxin efflux carrier component	HORVU.MOREX.r3.6HG0615550	chr6H:507790772-507793687	Auxin efflux carrier component		-	up_F	up_F	3.95938	3.40132	2.90759	2.47075	2.26706	2.89389	7.0943	6.64401	6.164	2.97826	2.77727	2.41518	2.12496	2.23201	0.761762	0.705091	0.823651
Esterel ∩ WA1614-95	development	HORVU2Hr1G044680.2	HORVU2Hr1G044680	2H	233856457	233863409	receptor kinase 1			HORVU.MOREX.r2.2HG0114340.1	201949484-201955686	Receptor kinase 2	HORVU.MOREX.r3.2HG0138880	chr2H:199658204-199664925	Receptor kinase 2	GO:0004672,GO:0005524,GO:0006468,GO:0016020,GO:0016021,GO:0016301,GO:0016310,	-	up_F	down_F	0.265187	0.390489	0.368421	0.153335	0.155891	0.232949	2.68068	2.31613	2.10797	1.04079	0.696544	0.775124	0.196041	0.280386	2.1572	2.33326	1.40879
Esterel ∩ WA1614-95	development	HORVU1Hr1G009130.1	HORVU1Hr1G009130	1H	20335889	20337444	unknown function			HORVU.MOREX.r2.1HG0007110.1	19313906-19314892	polyadenylate-binding protein 1-B-binding protein					-	up_F	down_F	0.133363	0.452013	0.575698	0.540299	0.255454	0.413621	1.08271	0.995533	1.17815	0.303261	0.238126	0.327195	0.27922	0.485649	31.2023	26.1069	19.926
Esterel ∩ WA1614-95	development	HORVU5Hr1G078100.19	HORVU5Hr1G078100	5H	554458412	554464001	Disease resistance protein			HORVU.MOREX.r2.5HG0410900.1	499016781-499020307	Disease resistance protein (NBS-LRR class) family	HORVU.MOREX.r3.5HG0495560	chr5H:490851094-490854860	Disease resistance protein (NBS-LRR class) family		-	up_F	down_F	0.0464615	0.0664791	0.0299188	0.0277588	0.0278771	0.0548976	0.225688	0.215268	0.184968	0.0394795	0.0203704	0.0383873	0.305319	0.273668	1.28487	1.25914	0.893999
	development												HORVU.MOREX.r3.5HG0495550	chr5H:490849773-490850292	Disease resistance protein (TIR-NBS-LRR class)
Esterel ∩ WA1614-95	development	HORVU1Hr1G019770.3	HORVU1Hr1G019770	1H	74708905	74711535	Protein kinase superfamily protein			HORVU.MOREX.r2.1HG0016060.1	70595958-70597882	Kinase family protein	HORVU.MOREX.r3.1HG0020440	chr1H:72908693-72910617	Kinase family protein	GO:0004672,GO:0004675,GO:0005524,GO:0005886,GO:0006468,GO:0007166,GO:0007178,GO:0016301,GO:0016310,	-	up_F	down_F	0.0161054	0.0351308	0.0494584	0.079969	0.169411	0.0477888	1.7192	2.19259	1.09816	0.0240679	0.0876391	0.0829007	0.336872	0.349816	1.48866	2.18184	1.46292
Esterel ∩ WA1614-95	development	HORVU3Hr1G033740.2	HORVU3Hr1G033740	3H	178816679	178819972	WRKY family transcription factor			HORVU.MOREX.r2.3HG0209060	161101215-161103548	WRKY transcription factor	HORVU.MOREX.r3.3HG0251900	chr3H:158251868-158254625	WRKY transcription factor	GO:0003677,GO:0003700,GO:0005634,GO:0006351,GO:0006355,GO:0043565,	-	up_F	down_F	0.399134	1.70637	0.731655	0.75695	0.471145	0.920799	5.94268	5.79929	5.44499	1.30922	1.37948	2.0712	2.52978	2.50592	7.1732	7.58679	6.0307
Esterel ∩ WA1614-95	development	HORVU7Hr1G010740.1	HORVU7Hr1G010740	7H	15059084	15063825	Protein kinase family protein			HORVU.MOREX.r2.7HG0534210.1	14102489-14104876	Kinase, putative	HORVU.MOREX.r3.7HG0642910	chr7H:15610650-15612982	Kinase, putative	GO:0000165,GO:0000186,GO:0004672,GO:0004674,GO:0004709,GO:0005509,GO:0005524,GO:0005622,GO:0006468,GO:0016020,GO:0016021,GO:0016301,GO:0016310,GO:0016740,GO:0030247,	-	up_F	down_F	0	0.0226567	0.0189882	0	0.00997768	0.00924409	1.33308	1.54714	1.12131	0.42903	0.433089	0.411956	0.47872	0.638928	3.81596	3.45595	3.85267
Esterel ∩ WA1614-95	development	HORVU6Hr1G093740.5	HORVU6Hr1G093740	6H	580009472	580018800	Receptor-like protein kinase			HORVU.MOREX.r2.6HG0524390.1	567880730-567882189	Protein kinase family protein	HORVU.MOREX.r3.6HG0632520	chr6H:558510330-558519160	Protein kinase family protein		-	up_F	down_F	0	0	0	0	0	0.00310211	0.476982	0.478342	0.567916	0.167483	0.0750021	0.138288	0	0	0.0649596	0.0709627	0.0812357
Esterel ∩ WA1614-95	development	HORVU7Hr1G085120.2	HORVU7Hr1G085120	7H	514261314	514274145	Aldehyde dehydrogenase family 2 member C4			HORVU.MOREX.r2.7HG0593080.1	500363651-500373191	Aldehyde dehydrogenase, putative	HORVU.MOREX.r3.7HG0714980	chr7H:497338637-497351111	Aldehyde dehydrogenase, putative	GO:0001758,GO:0008152,GO:0016491,GO:0016620,GO:0055114,	-	down_F	up_F	0.496199	0.479664	0.651577	0.490177	0.825311	0.611535	0.183009	0.250126	0.200483	0.493431	0.812457	0.805212	1.03567	1.00495	0.32042	0.35959	0.228901
Esterel ∩ WA1614-95	development	HORVU2Hr1G089020.1	HORVU2Hr1G089020	2H	636288241	636295962	Disease resistance protein			HORVU.MOREX.r2.2HG0150150.1	568302292-568305919	Disease resistance protein (NBS-LRR class) family	HORVU.MOREX.r3.2HG0181530	chr2H:558211229-558213590	plastid transcriptionally active 5		-	up_F	down_F	0.10728	0.228561	0.0931	0.0963781	0.0938802	0.180952	0.576691	0.588721	0.526851	0.209216	0.117102	0.175796	0.261584	0.235867	1.31842	1.6271	1.38328
	development												HORVU.MOREX.r3.2HG0181540	chr2H:558214711-558218417	Disease resistance protein (NBS-LRR class) family
Esterel ∩ WA1614-95	development	HORVU4Hr1G063980.6	HORVU4Hr1G063980	4H	535568752	535576822	Senescence/dehydration-associated protein-related			HORVU.MOREX.r2.4HG0326830.1	520789840-520795075	Senescence/dehydration-associated-like protein	HORVU.MOREX.r3.4HG0392880	chr4H:508736974-508742650	Senescence/dehydration-associated-like protein		up_F	up_F	up_F	12.4261	13.6537	14.3185	8.05721	7.22562	8.52172	18.6794	16.8151	20.7624	9.8249	8.65168	9.59802	16.2917	18.881	10.0577	8.02552	8.19219
Price∩WA1614-95
Price ∩ WA1614-95	light	HORVU2Hr1G080770.4	HORVU2Hr1G080770	2H	585448428	585451411	receptor-like kinase 902			HORVU.MOREX.r2.2HG0143470	523017354-523019461	Receptor-like kinase	HORVU.MOREX.r3.2HG0173600	chr2H:513985255-513987841	Receptor-like kinase	GO:0000166,GO:0004672,GO:0005524,GO:0006468,GO:0016020,GO:0016021,GO:0016301,GO:0016310,	up_F	up_F	-	1.40535	1.35205	1.47608	0.114906	0.0767993	0.109448	1.93831	1.78412	1.31143	0.0837925	0.0576642	0.108369	0.18613	0.457634	0.0625485	0.0545159	0.0102406
Price ∩ WA1614-95	light	HORVU7Hr1G030210.2	HORVU7Hr1G030210	7H	59140290	59141279	Jacalin-like lectin domain containing protein			HORVU.MOREX.r2.7HG0546850.1	55505575-55506249	Dirigent protein	HORVU.MOREX.r3.7HG0658930	chr7H:58592344-58593187	Dirigent protein	GO:0005576,GO:0030246,GO:0048046,	up_F	up_F	up_F	14.0453	16.1206	16.0768	1.37438	1.93353	1.75733	26.3984	26.4898	13.94	3.86182	2.30178	3.02942	15.3671	30.83	6.00597	4.94767	2.47286
Price ∩ WA1614-95	light	HORVU4Hr1G086050.2	HORVU4Hr1G086050	4H	633262563	633264769	12-oxophytodienoate reductase 2	HvOPR1	Pankin et al 2018	HORVU.MOREX.r2.4HG0344810	612058763-612060195	12-oxophytodienoate reductase-like protein	HORVU.MOREX.r3.4HG0413740	chr4H:597775114-597776878	12-oxophytodienoate reductase-like protein	GO:0003824,GO:0010181,GO:0016491,GO:0055114,	down_F	down_F	down_F	0.0208712	0.0199439	0.0724372	6.25665	9.53723	9.73446	0.0607882	0.0239188	0.0939723	1.42791	6.82041	6.88672	2.629	0.960726	15.3006	18.5486	9.20448
Price ∩ WA1614-95	light	HORVU3Hr1G062900.2	HORVU3Hr1G062900	3H	481263428	481269211	O-acyltransferase (WSD1-like) family protein			HORVU.MOREX.r2.3HG0232400.1	438670161-438679207	O-acyltransferase WSD1	HORVU.MOREX.r3.3HG0280400	chr3H:434119264-434127798	O-acyltransferase WSD1	GO:0004144,GO:0016740,GO:0016746,GO:0045017,	up_F	up_F	-	2.16054	2.49919	2.75577	0.417737	0.294611	0.420774	3.39153	2.73495	2.81652	0.397526	0.209623	0.417143	1.10224	2.83134	1.73993	1.38283	0.291281
Price ∩ WA1614-95	light	HORVU3Hr1G117590.2	HORVU3Hr1G117590	3H	698781540	698785140	23 kDa jasmonate-induced protein			HORVU.MOREX.r2.3HG0275510	627944658-627945906	Jasmonate-induced protein	HORVU.MOREX.r3.3HG0330820	chr3H:620353434-620471776	Jasmonate-induced protein		up_F	up_F	up_F	38.6511	47.9358	37.6698	3.61472	6.07793	5.45743	30.9814	31.8834	52.7423	5.54223	2.51049	2.12904	4.70246	9.39635	1.56198	1.61018	1.93502
Price ∩ WA1614-95	light	HORVU3Hr1G091160.1	HORVU3Hr1G091160	3H	634663595	634663744	undescribed protein			LC gene 3H	572873912-572874001	LC gene 3H					up_F	up_F	-	118.829	104.979	94.1192	3.21074	4.0208	7.97585	54.3793	35.2415	34.0934	5.07808	1.48443	1.06106	2.6359	0.948325	1.22198	1.53691	0.955266
Price ∩ WA1614-95	light	HORVU1Hr1G044770.1	HORVU1Hr1G044770	1H	325016372	325018398	Epoxide hydrolase 1			HORVU.MOREX.r2.1HG0036740.1	309055811-309057061	Epoxide hydrolase 2	HORVU.MOREX.r3.1HG0047110	chr1H:308909680-308911177	Epoxide hydrolase 2	GO:0003824,GO:0016787,	up_F	up_F	-	7.84562	7.62266	9.35014	0.998812	0.778666	0.695063	6.85708	6.93778	5.14522	1.60967	1.16697	0.812108	1.65898	6.4395	2.20728	1.93561	2.27321
Price ∩ WA1614-95	light	HORVU4Hr1G005690.1	HORVU4Hr1G005690	4H	13535155	13536585	undescribed protein			HORVU.MOREX.r2.4HG0279880.1	12991520-12992227	Antimicrobial peptide MBP-1	HORVU.MOREX.r3.4HG0335650	chr4H:12398320-12399435	Antimicrobial peptide MBP-1	GO:0050832,	up_F	up_F	-	211.071	310.38	270.707	55.0502	38.286	47.4968	427.145	337.904	584.718	112.652	52.1381	42.6855	153.194	107.916	48.1476	10.0312	38.9312
Price ∩ WA1614-95	light	HORVU3Hr1G022210.2	HORVU3Hr1G022210	3H	77686065	77688653	Lipoxygenase			HORVU.MOREX.r2.3HG0198710.1	66274901-66276122	Cytosolic Fe-S cluster assembly factor NBP35	HORVU.MOREX.r3.3HG0239460	chr3H:65495106-65496327	Cytosolic Fe-S cluster assembly factor NBP35	GO:0000166,GO:0005524,GO:0005737,GO:0016226,GO:0046872,GO:0051536,GO:0051539,	up_F	up_F	-	2.94002	2.79554	2.33882	0.352366	0.348854	0.3468	1.47443	1.8606	1.25569	0.128566	0.159709	0.0488562	0	0	0.0711395	0.0250043	0
Price ∩ WA1614-95	light	HORVU4Hr1G052490.5	HORVU4Hr1G052490	4H	435949965	435952337	myb domain protein 112			HORVU.MOREX.r2.4HG0316960.1	427659309-427660796	MYB transcription factor	HORVU.MOREX.r3.4HG0380990	chr4H:417666916-417668403	MYB transcription factor	GO:0003677,	up_F	up_F	-	1.07114	1.54028	1.10347	0.0386283	0.0328463	0.0304	2.31204	1.48139	3.77696	0.155792	0.0214565	0.0200471	0.107155	0.16115	0.135305	0.16203	0.0284679
Price ∩ WA1614-95	light	HORVU3Hr1G117550.1	HORVU3Hr1G117550	3H	698651921	698653840	Jasmonate induced protein			HORVU.MOREX.r2.3HG0275500	627839627-627841873	Jasmonate induced protein					up_F	up_F	-	2.37342	2.69575	2.43935	0.648413	0.700923	0.811613	3.07914	3.14651	3.54224	0.378775	0.297298	0.316453	1.31695	0.985394	0.596546	0.771652	0.273893
Price ∩ WA1614-95	light	HORVU3Hr1G117570.4	HORVU3Hr1G117570	3H	698697221	698732077	23 kDa jasmonate-induced protein			HORVU.MOREX.r2.3HG0275490	627789467-627794252	Jasmonate-induced protein	HORVU.MOREX.r3.3HG0330810	chr3H:620344985-620346727	Jasmonate induced protein	GO:0016020,GO:0016021,	up_F	up_F	-	28.8968	34.4501	32.7679	4.45995	4.81409	3.19086	27.5068	27.8471	43.5522	4.0994	3.10217	1.90914	3.55252	7.07359	1.78938	0.955805	2.87475
Price ∩ WA1614-95	light	HORVU6Hr1G079700.5	HORVU6Hr1G079700	6H	538505304	538508978	nitrate reductase 1			HORVU.MOREX.r2.6HG0513160.1	531575328-531578297	Nitrate reductase	HORVU.MOREX.r3.6HG0618720	chr6H:521193566-521196900	Nitrate reductase	GO:0006809,GO:0016491,GO:0020037,GO:0030151,GO:0042128,GO:0043546,GO:0046872,GO:0050464,GO:0055114,	up_F	up_F	-	0.0665927	0.21882	0.170378	0	0	0	0.104227	0.164832	0.268871	0.0146762	0.0113593	0.00713221	0.00873099	0.020333	0.0308456	0.0322374	0.0168371
Price ∩ WA1614-95	light	HORVU3Hr1G117630.1	HORVU3Hr1G117630	3H	698873328	698874495	Jasmonate induced protein			HORVU.MOREX.r2.3HG0275500	627839627-627841873	Jasmonate induced protein	HORVU.MOREX.r3.3HG0330830	chr3H:620452960-620454127	ATP-dependent helicase/nuclease subunit A	GO:0000166,GO:0003677,GO:0004003,GO:0004386,GO:0004518,GO:0004527,GO:0005524,GO:0006281,GO:0006302,GO:0006974,GO:0016787,GO:0032508,GO:0090305,	up_F	up_F	up_F	9.50838	11.638	8.48354	2.07524	3.09331	2.57569	14.5777	13.9623	14.296	2.26322	1.11292	0.576679	7.49464	4.92729	2.11186	2.38944	0.914107
Price ∩ WA1614-95	light	HORVU5Hr1G029580.1	HORVU5Hr1G029580	5H	178351561	178352120	undescribed protein			HORVU.MOREX.r2.5HG0372230.1	161196428-161197381	Outer envelope pore protein 37, chloroplastic					down_F	down_F	-	23.2953	32.8701	23.4886	48.6891	56.7636	56.312	30.5308	32.5191	30.7597	44.0713	46.4828	48.396	48.84	25.7354	60.5967	69.2375	57.1182
Price ∩ WA1614-95	light	HORVU3Hr1G077220.8	HORVU3Hr1G077220	3H	571947091	571954431	Serine/threonine-protein kinase			HORVU.MOREX.r2.3HG0244670.1	518739069-518745281	Serine/threonine-protein kinase	HORVU.MOREX.r3.3HG0294080	chr3H:512166980-512173408	Serine/threonine-protein kinase	GO:0000166,GO:0004672,GO:0004674,GO:0005524,GO:0006468,GO:0016020,GO:0016021,GO:0016301,GO:0016310,GO:0016740,GO:0048544,	up_F	up_F	-	0.678179	0.896626	0.593906	0.144618	0.151886	0.200224	1.58739	1.44584	1.32449	0.386656	0.228073	0.182178	0.232249	0.452563	0.242249	0.199454	0.162023
Price ∩ WA1614-95	light	HORVU2Hr1G019900.1	HORVU2Hr1G019900	2H	52368542	52369288	flowering promoting factor 1			HORVU.MOREX.r2.2HG0093550.1	43339978-43340283	Flowering- promoting factor 1-like protein 1	HORVU.MOREX.r3.2HG0113810	chr2H:45162674-45163279	Flowering-promoting factor 1-like protein 1		down_F	down_F	-	1.45358	3.85072	1.89068	48.9608	34.3487	31.2416	1.8711	2.15778	2.55726	41.87	11.4071	23.7963	5.691	2.93523	10.4382	8.60505	21.6529
Price ∩ WA1614-95	light	HORVU0Hr1G030020.2	HORVU0Hr1G030020	2H	167209323	167218499	undescribed protein			HORVU.MOREX.r2.2HG0089810	27720401-27729484	D-alanine--D-alanine ligase					down_F	down_F	-	1.39986	1.65189	2.0562	5.41488	5.53132	8.89999	1.45996	1.3153	1.29705	5.03772	9.13495	8.88103	18.1627	7.77421	16.9426	18.1792	13.7664
Price ∩ WA1614-95	light	HORVU3Hr1G052490.1	HORVU3Hr1G052490	3H	381370288	381372709	5'-methylthioadenosine/S-adenosylhomocysteine nucleosidase			HORVU.MOREX.r2.3HG0206750.1	138083200-138085162	5'-methylthioadenosine/S-adenosylhomocysteine nucleosidase					up_F	up_F	-	23.2913	30.0664	27.0362	0.640485	1.71119	2.04467	91.7264	102.066	76.7896	2.34056	1.29479	1.73785	0.632155	6.37882	3.49684	3.68247	2.91225
Price ∩ WA1614-95	light	HORVU3Hr1G087720.1	HORVU3Hr1G087720	3H	622352275	622353453	RING/U-box superfamily protein			HORVU.MOREX.r2.3HG0253610.1	562338287-562338838	RING/U-box superfamily protein, putative	HORVU.MOREX.r3.3HG0303880	chr3H:554332834-554333385	RING/U-box superfamily protein, putative	GO:0016020,GO:0016021,	up_F	up_F	-	0.498273	1.35058	0.707905	0	0	0	2.15878	2.219	3.59624	0.149261	0.0309174	0.0282463	0.166134	0.737849	0	0.0870232	0.0269351
Price ∩ WA1614-95	light												HORVU.MOREX.r3.3HG0303870	chr3H:554332323-554332688	UDP-Glycosyltransferase superfamily protein
Price ∩ WA1614-95	light	HORVU4Hr1G079230.1	HORVU4Hr1G079230	4H	611617220	611619921	Aquaporin-like superfamily protein			HORVU.MOREX.r2.4HG0339290.1	592618907-592620052	Aquaporin	HORVU.MOREX.r3.4HG0407580	chr4H:579244759-579246276	Aquaporin	GO:0015267,GO:0016020,GO:0016021,GO:0055085,	up_F	up_F	up_F	176.686	242.119	209.542	59.4771	38.4994	57.3906	230.328	229.84	214.577	103.884	93.1612	93.2492	239.507	233.404	130.738	94.3931	82.1862
Price ∩ WA1614-95	light	HORVU6Hr1G064740.1	HORVU6Hr1G064740	6H	441811297	441815911	Transmembrane amino acid transporter family protein			HORVU.MOREX.r2.6HG0499920.1	437624735-437626000	Amino acid transporter, putative	HORVU.MOREX.r3.6HG0603010	chr6H:429779857-429781889	Amino acid transporter, putative	GO:0016020,GO:0016021,	down_F	down_F	-	11.6557	15.1138	12.3902	19.8512	20.5698	21.2661	9.85482	9.06135	13.1095	16.5933	18.9504	14.6483	19.7668	19.0949	20.8708	20.4162	15.2892
Price ∩ WA1614-95	light												HORVU.MOREX.r3.6HG0603020	chr6H:429783813-429784351	NADPH-dependent 7-cyano-7-deazaguanine reductase	GO:0005737,GO:0008616,GO:0016491,GO:0033739,GO:0046857,GO:0055114,
Price ∩ WA1614-95	light	HORVU7Hr1G111960.3	HORVU7Hr1G111960	7H	634920946	634928549	terpene synthase 10			HORVU.MOREX.r2.7HG0614860	613171170-613174821	Myrcene synthase, chloroplastic	HORVU.MOREX.r3.7HG0741310	chr7H:607596943-607600594	Myrcene synthase, chloroplastic	GO:0000287,GO:0008152,GO:0010333,GO:0016829,GO:0046872,	down_F	down_F	-	0.981088	1.24486	1.42479	3.02935	3.00699	3.04271	0.125532	0.0798495	0.0761556	7.92423	17.1561	16.3539	3.58575	6.50102	4.42921	5.89232	6.88219
Price ∩ WA1614-95	light	HORVU2Hr1G103880.2	HORVU2Hr1G103880	2H	701030397	701037120	Kelch-like protein 17			HORVU.MOREX.r2.2HG0162070.1	621414445-621415785	Kelch repeat-containing protein	HORVU.MOREX.r3.2HG0195290	chr2H:612290257-612293172	Receptor-like kinase	GO:0000166,GO:0004672,GO:0004674,GO:0005524,GO:0006468,GO:0016301,GO:0016310,	up_F	up_F	-	0.590906	0.760295	0.63679	0.0991007	0.129501	0.19984	1.41059	1.04645	1.12312	0.114488	0.168891	0.253138	0.66187	0.344675	0.228577	0.183468	0.0823095
Price ∩ WA1614-95	light												HORVU.MOREX.r3.2HG0195300	chr2H:612294429-612297804	Kelch repeat-containing protein
Price ∩ WA1614-95	light	HORVU3Hr1G030990.1	HORVU3Hr1G030990	3H	151947212	151949120	-			HORVU.MOREX.r2.5HG0407090.1	487453519-487455102	Cinnamoyl-CoA reductase 4					up_F	up_F	-	11.1452	15.9825	13.7592	3.47494	2.37253	4.60133	19.0144	16.8751	16.5959	5.67705	3.26172	4.39648	7.66205	11.5158	5.6542	5.86763	4.40166
Price ∩ WA1614-95	light	HORVU3Hr1G000350.4	HORVU3Hr1G000350	3H	691044	694831	Protein kinase superfamily protein			HORVU.MOREX.r2.3HG0181610.1	404188-406875	Protein kinase	HORVU.MOREX.r3.3HG0218320	chr3H:414358-417904	Protein kinase	GO:0004672,GO:0004871,GO:0005524,GO:0005737,GO:0006468,GO:0016301,GO:0016310,GO:0035556,	down_F	down_F	-	5.07574	6.62776	5.4078	12.1884	13.2109	11.1618	3.25454	2.69693	3.94318	10.6855	10.81	9.37942	6.48105	8.44808	10.4212	11.5034	15.1226
Price ∩ WA1614-95	light	HORVU7Hr1G054190.14	HORVU7Hr1G054190	7H	215393894	215397163	Threonylcarbamoyl-AMP synthase			HORVU.MOREX.r2.7HG0567810.1	204982994-204985882	Threonylcarbamoyl-AMP synthase	HORVU.MOREX.r3.7HG0683980	chr7H:204384287-204387330	Threonylcarbamoyl-AMP synthase	GO:0000166,GO:0003725,GO:0005524,GO:0005737,GO:0008033,GO:0016740,GO:0016779,GO:0061710,	down_F	down_F	-	1.5846	1.68196	1.62849	2.87276	2.9317	3.35697	3.17309	3.20903	3.28797	5.45749	6.15499	6.69847	7.93023	4.7128	9.48299	9.98103	7.45172
Price ∩ WA1614-95	light	HORVU5Hr1G096260.2	HORVU5Hr1G096260	5H	600832922	600834997	UDP-Glycosyltransferase superfamily protein			HORVU.MOREX.r2.5HG0424990.1	538477935-538479372	UDP-glycosyltransferase	HORVU.MOREX.r3.5HG0511660	chr5H:529311550-529313334	UDP-glycosyltransferase	GO:0008152,GO:0016740,GO:0016758,	down_F	down_F	-	15.4152	12.9898	20.1697	55.4169	52.5124	59.1412	8.47514	9.94376	6.29136	58.7069	67.8598	63.3899	51.1272	63.2118	70.5672	71.8934	73.8428
Price ∩ WA1614-95	light	HORVU6Hr1G000090.3	HORVU6Hr1G000090	6H	332057	339752	sulfurtransferase protein 16			HORVU.MOREX.r2.6HG0449120.1	4358041-4358525	Rhodanese-related sulfurtransferase	HORVU.MOREX.r3.6HG0540130	chr6H:5188264-5188476	Movement and silencing protein TGBp1	GO:0003723,GO:0005524,GO:0016032,GO:0030430,GO:0046740,	down_F	down_F	-	167.157	176.251	159.997	281.28	268.032	285.349	387.267	362.37	340.264	644.533	635.586	600.013	672.575	317.182	700.647	705.834	449.31
Price ∩ WA1614-95	light												HORVU.MOREX.r3.6HG0540140	chr6H:5188556-5189040	Rhodanese-related sulfurtransferase	GO:0016740,
Price ∩ WA1614-95	light	HORVU2Hr1G034420.2	HORVU2Hr1G034420	2H	140216912	140220801	WRKY DNA-binding protein 3			HORVU.MOREX.r2.2HG0106180.1	118703868-118707558	WRKY transcription factor, putative	HORVU.MOREX.r3.2HG0128680	chr2H:118296258-118300290	WRKY transcription factor, putative	GO:0003677,GO:0003700,GO:0005634,GO:0006351,GO:0006355,GO:0043565,	up_F	up_F	up_F	7.30419	6.79752	5.1887	2.09254	2.09504	1.9557	6.23783	6.39517	7.09922	2.5049	2.35147	2.03768	4.43259	4.31492	2.48545	2.2768	2.73858
Price ∩ WA1614-95	light	HORVU3Hr1G114900.1	HORVU3Hr1G114900	3H	691987202	691989400	11S seed storage protein			HORVU.MOREX.r2.3HG0273490.1	622312917-622314752	11S seed storage globulin A	HORVU.MOREX.r3.3HG0328330	chr3H:614522697-614524532	11S seed storage globulin A	GO:0045735,	up_F	up_F	up_F	0.285276	0.570544	0.256917	0.0165598	0.00938051	0.00868424	2.2939	2.17097	2.60163	0.133344	0.100986	0.197634	0.529064	0.667067	0.1987	0.216753	0.0731716
Price ∩ WA1614-95	light	HORVU2Hr1G003600.6	HORVU2Hr1G003600	2H	8528759	8537741	Disease resistance protein			HORVU.MOREX.r2.2HG0081270.1	7458487-7460679	NBS-LRR-like resistance protein	HORVU.MOREX.r3.2HG0098640	chr2H:8514714-8548929	NBS-LRR-like resistance protein	GO:0043531,	up_F	up_F	-	0.955723	1.44062	0.821701	0.193065	0.106706	0.233677	2.2873	2.16652	2.26302	0.334579	0.104072	0.275924	0.588995	0.308524	0.363719	0.375791	0.210195
Price ∩ WA1614-95	light	HORVU4Hr1G021950.13	HORVU4Hr1G021950	4H	114771237	114785878	Signal recognition particle 54 kDa protein, chloroplastic			HORVU.MOREX.r2.4HG0293280.1	112001274-112016073	Signal recognition particle 54 kDa protein	HORVU.MOREX.r3.4HG0351560	chr4H:108684081-108698186	Signal recognition particle 54 kDa protein	GO:0003924,GO:0005525,GO:0006614,GO:0008312,GO:0048500,	down_F	down_F	down_F	459.389	523.482	467.653	605.653	670.657	761.729	537.021	526.278	528.202	761.606	711.587	777.496	437.058	605.827	835.631	815.081	927.319
Price ∩ WA1614-95	light	HORVU4Hr1G085100.1	HORVU4Hr1G085100	4H	630899295	630906064	dihydroflavonol 4-reductase-like1			HORVU.MOREX.r2.4HG0343940.1	609759535-609766623	Alcohol dehydrogenase-like protein	HORVU.MOREX.r3.4HG0412770	chr4H:595583032-595591359	Dihydroflavonol-4-reductase	GO:0003824,GO:0050662,	down_F	down_F	down_F	14.1313	14.8995	17.2517	23.8847	27.5223	31.9215	30.4967	31.4981	27.472	52.9831	49.9289	51.7741	36.2406	32.6229	59.0137	64.3589	64.8274
Price ∩ WA1614-95	light	HORVU3Hr1G117580.1	HORVU3Hr1G117580	3H	698714164	698716094	Jasmonate induced protein			HORVU.MOREX.r2.3HG0275500	627839627-627841873	Jasmonate induced protein	HORVU.MOREX.r3.3HG0330810	chr3H:620344985-620346727	Jasmonate induced protein	GO:0016020,GO:0016021,	up_F	up_F	-	13.6601	14.6954	10.5844	3.31056	4.92709	3.91712	17.8566	18.2938	17.6101	2.21183	1.08446	1.19086	8.32072	5.41009	2.95277	3.26904	0.954915
Price ∩ WA1614-95	light	HORVU6Hr1G012170.1	HORVU6Hr1G012170	6H	23200249	23204378	terpene synthase 14			HORVU.MOREX.r2.6HG0456290.1	22177429-22181062	Linalool synthase, chloroplastic	HORVU.MOREX.r3.6HG0549100	chr6H:23523765-23527398	Linalool synthase, chloroplastic	GO:0000287,GO:0008152,GO:0010333,GO:0016829,GO:0046872,	down_F	down_F	-	0.806618	0.89835	1.02152	3.92536	3.94361	2.74254	3.51288	4.52722	3.91466	19.3424	9.09696	17.6849	0.681924	7.22772	8.09962	9.15106	30.8963
Price ∩ WA1614-95	light	HORVU3Hr1G095090.1	HORVU3Hr1G095090	3H	649010626	649043473	MADS-box transcription factor family protein			HORVU.MOREX.r2.3HG0259880.1	585044813-585074097	MADS-box transcription factor	HORVU.MOREX.r3.3HG0311170	chr3H:577039309-577039608	auxin response factor 2		up_F	up_F	-	0.164059	0.463981	0.290093	0	0	0.0114017	0.903244	1.19819	2.32646	0.0123735	0.0126898	0	0.0289205	0.0224446	0.101852	0.0967189	0.0327308
Price ∩ WA1614-95	light												HORVU.MOREX.r3.3HG0311180	chr3H:577045157-577045483	sucrose synthase 2
Price ∩ WA1614-95	light												HORVU.MOREX.r3.3HG0311190	chr3H:577056489-577056743	Retrovirus-related Pol polyprotein from transposon TNT 1-94	GO:0003676,GO:0015074,
Price ∩ WA1614-95	light												HORVU.MOREX.r3.3HG0311200	chr3H:577057387-577057692	Retrovirus-related Pol polyprotein from transposon TNT 1-94	GO:0006886,GO:0006888,GO:0015031,GO:0030127,
Price ∩ WA1614-95	light	HORVU7Hr1G039810.1	HORVU7Hr1G039810	7H	106246048	106248445	WD-40 repeat family protein			HORVU.MOREX.r2.7HG0554090.1	99915809-99916963	Transducin/WD40 repeat protein	HORVU.MOREX.r3.7HG0667840	chr7H:101824457-101825791	Transducin/WD40 repeat protein		up_F	up_F	-	8.59007	11.7207	10.0551	5.28764	5.03609	6.60695	7.90818	7.98124	8.76923	3.91722	2.32363	3.13464	4.54947	10.5913	3.97682	2.96347	3.61629
Price ∩ WA1614-95	light	HORVU6Hr1G094460.4	HORVU6Hr1G094460	6H	581243298	581249010	Mitochondrial intermediate peptidase			HORVU.MOREX.r2.6HG0526130.1	571311306-571316410	Mitochondrial intermediate peptidase	HORVU.MOREX.r3.6HG0633470	chr6H:559942339-559947597	Mitochondrial intermediate peptidase	GO:0004222,GO:0006508,GO:0008233,GO:0008237,GO:0016020,GO:0016021,GO:0016787,GO:0046872,	down_F	down_F	-	9.09529	9.21018	9.10739	12.4032	14.8362	14.8737	10.2888	10.0225	10.7758	15.0601	14.5216	15.5909	15.1733	13.7576	20.3962	21.0711	21.4625
Price ∩ WA1614-95	light	HORVU3Hr1G003410.1	HORVU3Hr1G003410	3H	8741340	8746107	tryptophan synthase alpha chain			HORVU.MOREX.r2.3HG0184390.1	7359597-7361383	Tryptophan synthase alpha chain	HORVU.MOREX.r3.3HG0221800	chr3H:6965674-6967690	Tryptophan synthase alpha chain	GO:0000162,GO:0003824,GO:0004834,GO:0006568,GO:0008152,	down_F	down_F	-	82.535	78.68	81.2982	135.097	162.3	149.704	58.9358	64.6185	48.818	136.452	175.554	177.577	99.0934	97.446	147.137	153.051	163.635
Price ∩ WA1614-95	light	HORVU2Hr1G013170.1	HORVU2Hr1G013170	2H	28684526	28689746	2-oxoglutarate dehydrogenase, E1 component			HORVU.MOREX.r2.2HG0088020.1	23158884-23163840	2-oxoglutarate dehydrogenase E1 component family protein	HORVU.MOREX.r3.2HG0107420	chr2H:25340142-25345579	2-oxoglutarate dehydrogenase E1 component family protein	GO:0004591,GO:0005739,GO:0006099,GO:0008152,GO:0016624,GO:0030976,GO:0045252,GO:0055114,	down_F	down_F	down_F	0.0331134	0.0568561	0.046438	0.206193	0.191231	0.148218	0.0804249	0.137851	0.151602	0.571184	0.328591	0.383025	0.187472	0.103158	0.524466	0.666633	0.536419
Price ∩ WA1614-95	light	HORVU3Hr1G023740.1	HORVU3Hr1G023740	3H	88245943	88253822	ankyrin repeat family protein			HORVU.MOREX.r2.3HG0200050.1	75781301-75789505	Ankyrin repeat protein-like	HORVU.MOREX.r3.3HG0240960	chr3H:74669532-74678189	Ankyrin repeat protein-like		down_F	down_F	-	0.42792	0.458785	0.581612	1.33024	1.85609	1.34408	1.27197	1.43736	1.59701	2.06348	2.38272	2.58419	2.66684	1.47447	2.58697	2.56458	2.43693
Price ∩ WA1614-95	light	HORVU7Hr1G043040.4	HORVU7Hr1G043040	7H	127669198	127681434	Peroxidase superfamily protein	HvCO1	Griffiths et al 2003	HORVU.MOREX.r2.7HG0557310.1	120244076-120245759	Peroxidase	HORVU.MOREX.r3.7HG0671520	chr7H:121685887-121689738	Receptor-like kinase	GO:0000166,GO:0004672,GO:0004674,GO:0005524,GO:0006468,GO:0016020,GO:0016021,GO:0016301,GO:0016310,GO:0016740,	up_F	up_F	-	0.804894	0.543105	0.515429	0.0879192	0.124687	0.149982	2.51632	2.11678	2.59637	0.130234	0.0122318	0.0456349	0.187942	0.194008	0.198142	0.173111	0.0108066
Price ∩ WA1614-95	light												HORVU.MOREX.r3.7HG0671530	chr7H:121689796-121699440	Peroxidase	GO:0004601,GO:0005576,GO:0006979,GO:0016491,GO:0020037,GO:0042744,GO:0046872,GO:0055114,GO:0098869,
Price ∩ WA1614-95	light												HORVU.MOREX.r3.7HG0671540	chr7H:121695047-121697564	CONSTANS-like 1
Price ∩ WA1614-95	light	HORVU3Hr1G095880.1	HORVU3Hr1G095880	3H	651020621	651022321	NAC domain protein,			HORVU.MOREX.r2.3HG0260390.1	586796039-586796834	NAC domain protein	HORVU.MOREX.r3.3HG0311740	chr3H:578531077-578532311	NAC domain protein	GO:0003677,GO:0005634,GO:0006351,GO:0006355,	up_F	up_F	-	8.89763	8.77138	9.54925	4.37759	3.81989	5.33291	11.6304	10.9322	12.6846	4.33684	4.50612	3.87146	8.36966	15.0711	5.39941	5.77814	5.18701
Price ∩ WA1614-95	light	HORVU2Hr1G105240.1	HORVU2Hr1G105240	2H	706098010	706100447	purine permease 11			HORVU.MOREX.r2.2HG0163220.1	625877640-625878815	Purine permease family protein	HORVU.MOREX.r3.2HG0196660	chr2H:616550254-616551946	Purine permease family protein	GO:0005215,GO:0016020,GO:0016021,	down_F	down_F	-	10.4301	12.2725	10.3252	16.4924	14.0492	16.4923	5.13608	4.23872	6.43954	9.82055	9.53551	9.62754	10.5174	11.7287	10.5156	9.22411	11.4494
Price ∩ WA1614-95	light	HORVU2Hr1G105340.1	HORVU2Hr1G105340	2H	706241730	706243220	purine permease 11			HORVU.MOREX.r2.2HG0163220.1	625877640-625878815	Purine permease family protein	HORVU.MOREX.r3.2HG0196660	chr2H:616550254-616551946	Purine permease family protein	GO:0005215,GO:0016020,GO:0016021,	down_F	down_F	-	10.4301	12.2725	10.3252	16.4924	14.0492	16.4923	5.13608	4.23872	6.43954	9.82055	9.53551	9.62754	10.5174	11.7287	10.5156	9.22411	11.4494
Price ∩ WA1614-95	light	HORVU2Hr1G069610.4	HORVU2Hr1G069610	2H	490711999	490716402	unknown function			HORVU.MOREX.r2.2HG0134050.1	439090647-439094567	phosphoribosylformylglycinamidine synthase	HORVU.MOREX.r3.2HG0162570	chr2H:432022064-432026405	phosphoribosylformylglycinamidine synthase		down_F	down_F	-	19.3593	21.4054	17.0419	24.1488	27.7356	28.8164	18.3587	18.6725	20.8372	28.8284	29.5959	30.6002	37.7963	24.1748	32.1544	33.0014	34.1278
Price ∩ WA1614-95	light	HORVU6Hr1G031150.1	HORVU6Hr1G031150	6H	131386650	131387554	undescribed protein			LC gene 6H		LC gene 6H					down_F	down_F	down_F	0	0.220335	0	3.40007	2.90607	5.24421	0.221066	0.236732	0	6.37334	7.61684	3.15104	2.60282	2.21821	9.46037	11.0582	7.01826
Price ∩ WA1614-95	light	HORVU5Hr1G093150.8	HORVU5Hr1G093150	5H	590535514	590541778	Homeobox-leucine zipper protein HOX32			HORVU.MOREX.r2.5HG0422280.1	530568254-530573613	Homeobox leucine-zipper protein	HORVU.MOREX.r3.5HG0508470	chr5H:521767711-521773606	Homeobox leucine-zipper protein	GO:0003677,GO:0005634,GO:0008289,	up_F	up_F	up_F	2.36944	3.1276	2.23348	1.33639	1.20444	1.5921	4.34183	3.9232	3.58301	1.37055	1.34747	1.51301	3.43614	2.61436	1.96493	1.63273	1.48432
Price ∩ WA1614-95	light	HORVU3Hr1G117610.1	HORVU3Hr1G117610	3H	698809349	698810265	23 kDa jasmonate-induced protein			HORVU.MOREX.r2.3HG0275510	627944658-627945906	Jasmonate-induced protein					up_F	up_F	-	58.5172	77.8592	50.7312	12.0406	14.7434	8.39658	58.3151	55.5516	73.9081	10.2459	7.24525	4.89184	5.31971	16.6703	2.3894	3.46438	5.59894
Price ∩ WA1614-95	light	HORVU5Hr1G105960.1	HORVU5Hr1G105960	5H	622958749	622960314	undescribed protein			HORVU.MOREX.r2.5HG0431540.1	557732895-557734212	DUF506 family protein					up_F	up_F	-	9.87056	10.8419	9.13476	5.78186	5.20455	6.28086	22.533	17.2131	20.2898	7.1637	7.6803	7.8528	19.9984	12.1424	13.7801	13.9806	8.95978
Price ∩ WA1614-95	light	HORVU3Hr1G045240.1	HORVU3Hr1G045240	3H	296133994	296134198	undescribed protein			HORVU.MOREX.r2.3HG0218130.1	273319610-273319936	Cysteine/Histidine-rich C1 domain family protein					up_F	up_F	-	7.99438	29.5938	9.96817	0.41587	0	0.485169	55.347	46.3489	91.0968	7.40631	2.1458	6.20937	4.0515	0.419678	0.9981	0.935873	0.316806
Price ∩ WA1614-95	light	HORVU5Hr1G061250.11	HORVU5Hr1G061250	5H	479123561	479131804	Baculoviral IAP repeat-containing protein 7-B			HORVU.MOREX.r2.5HG0397480.1	433901884-433909210	Transmembrane Fragile-X-F-associated protein	HORVU.MOREX.r3.5HG0479700	chr5H:427611802-427619128	Transmembrane Fragile-X-F-associated protein		up_F	up_F	-	2.38597	2.9511	2.425	1.00142	1.18616	1.43777	2.15312	2.13138	3.00579	0.488153	0.536099	0.585893	0.79933	1.33904	0.778569	0.594356	0.5279
Price ∩ WA1614-95	development	HORVU2Hr1G082500.5	HORVU2Hr1G082500	2H	598444507	598450235	undescribed protein			LC gene 2H	534824097-534824387	LC gene 2H					down_F	down_F	-	7.42107	6.6262	4.66483	215.194	170.903	155.5	6.50593	8.92539	10.5874	59.1327	46.06	30.2152	7.23414	4.49189	9.42247	4.91463	8.07139
Price ∩ WA1614-95	development	HORVU3Hr1G054120.2	HORVU3Hr1G054120	3H	399613001	399624263	XH/XS domain-containing protein			HORVU.MOREX.r2.3HG0225100.1	367596877-367607490	XH/XS domain-containing family protein	HORVU.MOREX.r3.3HG0271580	chr3H:364668203-364679266	XH/XS domain-containing family protein	GO:0005655,GO:0031047,	down_F	down_F	down_F	0.329751	0.325584	0.27244	1.88582	2.12113	2.54599	1.26456	1.15336	0.986309	4.94385	4.87595	6.11581	2.27259	1.40406	4.75521	5.1059	4.20511
Price ∩ WA1614-95	development	HORVU4Hr1G071000.1	HORVU4Hr1G071000	4H	578590887	578593565	Polyol transporter 5			HORVU.MOREX.r2.4HG0332540.1	562019980-562021657	Mannitol transporter, putative, expressed	HORVU.MOREX.r3.4HG0399660	chr4H:548856308-548858508	Mannitol transporter, putative, expressed	GO:0005215,GO:0005351,GO:0005355,GO:0016020,GO:0016021,GO:0022857,GO:0046323,GO:0055085,GO:1902600,	down_F	down_F	-	5.50046	5.19927	4.87018	14.4803	14.458	17.1112	1.86239	1.66472	1.8727	7.02783	9.01539	10.8142	16.8247	17.5194	17.1456	18.6497	18.526
Price ∩ WA1614-95	development	HORVU3Hr1G070620.18	HORVU3Hr1G070620	3H	534070062	534073846	Auxin-responsive protein IAA6			HORVU.MOREX.r2.3HG0238900.1	485151943-485154139	Auxin-responsive protein	HORVU.MOREX.r3.3HG0287760	chr3H:479512008-479515252	Auxin-responsive protein	GO:0005634,GO:0006351,GO:0006355,GO:0009734,	up_F	up_F	-	9.07193	12.0477	14.0816	1.87097	1.74725	1.93143	18.8219	21.4779	26.1605	4.31342	3.45557	3.80992	4.61109	14.5765	3.76596	3.63668	3.04493
Price ∩ WA1614-95	development	HORVU6Hr1G090600.6	HORVU6Hr1G090600	6H	573230628	573232207	Glutathione S-transferase family protein			HORVU.MOREX.r2.6HG0522320.1	563627171-563628296	Glutathione S-transferase	HORVU.MOREX.r3.6HG0629270	chr6H:552604930-552606055	Glutathione S-transferase	GO:0016740,	down_F	down_F	-	9.9843	9.11634	10.3597	52.4539	39.2496	48.1514	0.527955	0.910263	0.774445	6.44921	5.82932	3.73643	2.78391	5.96501	21.8196	14.8487	13.2392
Price ∩ WA1614-95	development	HORVU3Hr1G019150.1	HORVU3Hr1G019150	3H	51509128	51512009	Zinc finger protein 235			HORVU.MOREX.r2.3HG0195980.1	42663004-42664794	Zinc finger protein					up_F	up_F	up_F	4.368	5.15634	4.10807	1.81196	1.83197	2.21773	10.3468	8.74499	11.5343	3.5969	3.09099	3.60088	4.51059	4.94038	3.45655	3.3662	3.19197
Price ∩ WA1614-95	development	HORVU3Hr1G019180.2	HORVU3Hr1G019180	3H	51543662	51546723	Zinc finger protein 235			HORVU.MOREX.r2.3HG0195980.1	42663004-42664794	Zinc finger protein					up_F	up_F	up_F	4.368	5.15634	4.10807	1.81196	1.83197	2.21773	10.3468	8.74499	11.5343	3.5969	3.09099	3.60088	4.51059	4.94038	3.45655	3.3662	3.19197
Price ∩ WA1614-95	development	HORVU3Hr1G109010.17	HORVU3Hr1G109010	3H	676808550	676813559	receptor kinase 2			HORVU.MOREX.r2.3HG0268810.1	609242643-609246948	Receptor protein kinase, putative	HORVU.MOREX.r3.3HG0322040	chr3H:600429268-600433573	Receptor protein kinase, putative	GO:0004672,GO:0004674,GO:0005524,GO:0006468,GO:0016020,GO:0016021,GO:0016301,GO:0016310,	up_F	up_F	down_F	4.19871	5.76087	4.56763	1.64971	1.85971	2.01685	1.95514	1.85612	1.95393	0.636106	0.564225	0.765231	1.23597	1.42726	3.16851	3.32516	3.0595
Price ∩ WA1614-95	development	HORVU7Hr1G033520.1	HORVU7Hr1G033520	7H	68875291	68878110	receptor-like protein kinase 1			HORVU.MOREX.r2.7HG0549060.1	64671954-64674260	Lectin receptor kinase	HORVU.MOREX.r3.7HG0661630	chr7H:67369775-67372434	Lectin receptor kinase	GO:0004672,GO:0005524,GO:0006468,GO:0016020,GO:0016021,GO:0016301,GO:0016310,GO:0030246,	up_F	up_F	down_F	2.32197	2.65704	2.57615	0.859465	0.698436	0.848702	4.62795	3.81664	3.90235	1.05708	0.582561	1.02621	1.49499	2.09432	4.88487	5.82178	4.19363
Price ∩ WA1614-95	development	HORVU6Hr1G054910.7	HORVU6Hr1G054910	6H	348632716	348641827	Transcription factor bHLH128	TF_bHLH		HORVU.MOREX.r2.6HG0491050	347980769-347985654	Basic helix-loop-helix transcription factor	HORVU.MOREX.r3.6HG0592420	chr6H:342225493-342230937	Basic helix-loop-helix transcription factor	GO:0046983,	up_F	up_F	-	1.68829	1.86144	1.73063	0.274585	0.324593	0.312326	2.94261	2.7231	3.82732	0.234318	0.203873	0.15441	0.0880994	0.246782	0.103168	0.0360608	0.0562644
Price ∩ WA1614-95	development	HORVU0Hr1G020580.1	HORVU0Hr1G020580	Unknown	108020997	108021549	undescribed protein			LC gene 7H	140893118-140893396	LC gene 7H					up_F	up_F	down_F	43.5511	33.7797	40.3063	5.57628	7.20409	6.41898	82.8958	88.3088	73.9048	14.1163	12.4227	10.5533	15.4648	13.1819	36.1308	44.6645	29.5941
Price ∩ WA1614-95	development	HORVU6Hr1G000070.1	HORVU6Hr1G000070	6H	329127	331753	Rhodanese-like domain-containing protein 17			HORVU.MOREX.r2.6HG0449140.1	4361327-4361816	Rhodanese-related sulfurtransferase	HORVU.MOREX.r3.6HG0540160	chr6H:5191842-5192331	Rhodanese-related sulfurtransferase	GO:0016740,	down_F	down_F	-	5.43425	7.52594	4.09413	26.4216	20.6187	26.4753	59.9398	44.9973	127.323	302.974	344.607	329.316	282.898	110.756	289.28	298.327	161.499
Price ∩ WA1614-95	development												HORVU.MOREX.r3.6HG0540150	chr6H:5190905-5191288	NADH-ubiquinone oxidoreductase chain 4	GO:0005739,GO:0005747,GO:0006120,GO:0008137,GO:0016020,GO:0016021,GO:0016491,GO:0031966,GO:0042773,GO:0055114,GO:0070469,
Price ∩ WA1614-95	development	HORVU6Hr1G002330.8	HORVU6Hr1G002330	6H	6262381	6269974	MADS-box transcription factor TaAGL1	HvAGL14?	Campoli et al 2013	HORVU.MOREX.r2.6HG0449760	6174692-6181774	MADS-box transcription factor	HORVU.MOREX.r3.6HG0540820	chr6H:6878142-6885621	MADS-box transcription factor	GO:0000977,GO:0003677,GO:0003700,GO:0005634,GO:0006351,GO:0006355,GO:0045944,GO:0046983,	up_F	up_F	up_F	5.3862	6.90851	5.77844	0.638591	0.45309	0.353399	10.0206	11.164	14.8564	1.47699	1.07805	1.42423	8.43505	4.94804	3.05197	3.45488	2.68913
Price ∩ WA1614-95	development	HORVU1Hr1G070780.2	HORVU1Hr1G070780	1H	491333877	491336630	unknown function			HORVU.MOREX.r2.1HG0058250.1	461443850-461445234	Recombination protein RecR	HORVU.MOREX.r3.1HG0072180	chr1H:457559652-457562196	Recombination protein RecR	GO:0003677,GO:0006281,GO:0006310,GO:0006974,GO:0046872,	down_F	down_F	-	0.121621	0.0781664	0.0651356	0.71462	0.903073	1.18966	0.015016	0.039831	0.0490526	0.269122	0.656859	0.77312	1.0289	0.567917	1.5867	2.16082	1.64914
Price ∩ WA1614-95	development	HORVU7Hr1G076480.2	HORVU7Hr1G076480	7H	447185973	447191790	Non-lysosomal glucosylceramidase			HORVU.MOREX.r2.7HG0585170.1	434553146-434558129	Non-lysosomal glucosylceramidase	HORVU.MOREX.r3.7HG0705500	chr7H:432480902-432483785	Non-lysosomal glucosylceramidase	GO:0003824,GO:0004348,GO:0004553,GO:0006629,GO:0006680,GO:0008152,GO:0016020,GO:0016787,GO:0016798,	down_F	down_F	-	2.73872	2.86779	2.96672	5.24958	4.80956	6.51941	1.10941	1.11169	1.42861	4.27519	3.97615	3.61628	1.03734	1.65233	2.07049	1.76703	2.19294
Price ∩ WA1614-95	development	HORVU2Hr1G016070.6	HORVU2Hr1G016070	2H	36327902	36338170	Disease resistance RPP13-like protein 4			HORVU.MOREX.r2.2HG0090330.1	29449277-29459214	Disease resistance protein (TIR-NBS-LRR class) family	HORVU.MOREX.r3.2HG0110070	chr2H:31715505-31726497	Disease resistance protein (TIR-NBS-LRR class) family		down_F	down_F	-	0.050783	0.0538549	0.0281672	0.906981	1.83828	0.867902	0.0712473	0.0383368	0.0393791	0.801847	3.2588	2.84996	0.311392	0.58322	0.329619	0.459666	0.837759
Price ∩ WA1614-95	development	HORVU2Hr1G116670.1	HORVU2Hr1G116670	2H	738611920	738615453	Cytochrome P450 superfamily protein			HORVU.MOREX.r2.2HG0172430	651528624-651531749	Cytochrome P450 family protein, expressed	HORVU.MOREX.r3.2HG0207440	chr2H:641576880-641580210	Cytochrome P450 family protein, expressed	GO:0004497,GO:0005506,GO:0016020,GO:0016021,GO:0016491,GO:0016705,GO:0016709,GO:0020037,GO:0044550,GO:0046872,GO:0055114,	down_F	down_F	-	4.80908	3.98952	5.43352	18.8686	18.7506	19.6326	0.911794	0.968549	0.98004	12.4126	10.9376	9.11193	1.93007	7.7271	5.63292	4.80226	7.6489
Price ∩ WA1614-95	development	HORVU1Hr1G063720.6	HORVU1Hr1G063720	1H	456727346	456732891	WD repeat-containing protein 86			HORVU.MOREX.r2.1HG0051950.1	430317383-430322111	Protein kinase superfamily protein	HORVU.MOREX.r3.1HG0065120	chr1H:427426225-427431337	Protein kinase superfamily protein		down_F	down_F	-	1.19219	1.73688	1.16883	2.48905	2.51275	3.14753	1.70983	1.43998	1.85297	2.72512	2.89905	3.44363	4.81143	2.55242	7.38524	6.9159	5.3164
Price ∩ WA1614-95	development	HORVU5Hr1G084230.1	HORVU5Hr1G084230	5H	571502302	571503774	Aquaporin-like superfamily protein			HORVU.MOREX.r2.5HG0415670.1	514028331-514029437	Aquaporin-like protein	HORVU.MOREX.r3.5HG0500800	chr5H:505367124-505368596	Aquaporin-like protein	GO:0015267,GO:0016020,GO:0016021,GO:0055085,	down_F	down_F	-	305.61	295.467	242.172	608.533	593.45	645.301	234.91	205.343	291.197	639.376	617.574	693.102	74.2485	429.844	146.256	175.122	369.547
Price ∩ WA1614-95	development	HORVU1Hr1G015480.1	HORVU1Hr1G015480	1H	45500765	45501555	undescribed protein			HORVU.MOREX.r2.5HG0415670.1	514028331-514029437	Aquaporin-like protein					up_F	up_F	-	52.5091	46.5082	44.9818	5.84888	5.8606	3.68884	26.0049	25.9929	20.8575	2.94205	2.076	3.2325	1.30632	0	0.71189	0.250299	0.484672
Price ∩ WA1614-95	development	HORVU2Hr1G043900.1	HORVU2Hr1G043900	2H	227570914	227572823	Xylanase inhibitor protein 1			HORVU.MOREX.r2.2HG0113880.1	196367510-196368424	Xylanase inhibitor protein 1	HORVU.MOREX.r3.2HG0138340	chr2H:194075897-194077121	Xylanase inhibitor protein 1	GO:0005975,GO:0008152,GO:0016787,GO:0016798,GO:0045493,	up_F	up_F	-	2.96945	3.70146	2.98543	1.04689	1.22777	1.41681	3.6728	3.63925	2.95031	1.06602	0.518331	0.67627	1.35385	1.71048	10.3155	8.76419	3.31815
Price ∩ WA1614-95	development	HORVU2Hr1G113790.1	HORVU2Hr1G113790	2H	729744151	729744936	undescribed protein			LC gene 2H	645298490-645298693	LC gene 2H					up_F	up_F	-	3518.62	4091	4497.97	1509.35	1059.49	1365.39	4954	4799.54	5232.75	1330.91	1142.09	872.955	1087.15	2121.89	557.78	212.815	420.908
Price ∩ WA1614-95	development	HORVU3Hr1G017930.1	HORVU3Hr1G017930	3H	46388842	46394957	DCD (Development and Cell Death) domain protein			HORVU.MOREX.r2.3HG0195020.1	38088645-38092881	Kelch-like protein	HORVU.MOREX.r3.3HG0235000	chr3H:37898133-37904259	Kelch-like protein	GO:0016567,GO:0031463,	down_F	down_F	down_F	0.356972	0.523326	0.406885	0.947558	1.13247	1.28475	0.191923	0.160994	0.15897	0.900217	1.57075	1.92318	1.48375	0.600246	3.79011	3.88478	2.94462
Price ∩ WA1614-95	development	HORVU3Hr1G062920.1	HORVU3Hr1G062920	3H	481280075	481280519	Chromosome 3B, genomic scaffold, cultivar Chinese Spring			HORVU.MOREX.r2.3HG0232400.1	438670161-438679207	O-acyltransferase WSD1	HORVU.MOREX.r3.3HG0280400	chr3H:434119264-434127798	O-acyltransferase WSD1	GO:0004144,GO:0016740,GO:0016746,GO:0045017,	up_F	up_F	-	4.9351	8.20938	6.94581	0.592375	0.570697	1.05078	5.58872	6.28948	5.42483	0.564915	0.229526	0.606792	3.89984	7.46902	2.51848	3.88867	1.97901
Price ∩ WA1614-95	development	HORVU1Hr1G054190.1	HORVU1Hr1G054190	1H	400546066	400547903	unknown function			HORVU.MOREX.r2.1HG0044610.1	379277812-379278891	Expansin protein					down_F	down_F	-	45.7251	40.7284	41.3318	198.005	272.339	177.487	11.1798	9.1843	5.83294	37.6376	71.6051	45.9392	3.03527	14.9278	3.69865	2.10042	3.50133
Price ∩ WA1614-95	development	HORVU5Hr1G075310.1	HORVU5Hr1G075310	5H	546642982	546644424	Chromosome 3B, genomic scaffold, cultivar Chinese Spring			HORVU.MOREX.r2.5HG0408330.1	492563722-492564665	V(D)J recombination-activating protein 1					down_F	down_F	-	0.107902	0.0386906	0.119855	2.47905	2.10409	2.24876	0.20945	0.198069	0.0946707	3.48671	4.44101	4.84895	0.236014	0.110402	0.414256	0.302894	0.234109
Price ∩ WA1614-95	development	HORVU2Hr1G097940.2	HORVU2Hr1G097940	2H	681290305	681292005	homeobox-leucine zipper protein 4			HORVU.MOREX.r2.2HG0157290.1	606023327-606024354	Homeobox-leucine zipper family protein	HORVU.MOREX.r3.2HG0189890	chr2H:597146011-597147038	Homeobox-leucine zipper family protein	GO:0003677,GO:0003700,GO:0005634,GO:0006355,GO:0043565,	down_F	down_F	-	1.74562	1.69197	1.58418	4.8373	4.26038	4.12623	0.362795	0.266592	0.586388	2.32894	1.73626	1.9227	1.43333	0.601618	1.16425	1.40874	1.21832
Price ∩ WA1614-95	development	HORVU4Hr1G062940.1	HORVU4Hr1G062940	4H	526350420	526356163	Calcium-binding EF-hand family protein			HORVU.MOREX.r2.4HG0325840.1	512035347-512038589	Calcium-binding EF-hand family protein	HORVU.MOREX.r3.4HG0391600	chr4H:500116260-500119932	Calcium-binding EF-hand family protein	GO:0005509,	down_F	down_F	-	21.9296	27.195	27.608	46.177	48.4337	48.0522	31.0754	27.5467	31.0495	54.5977	61.534	55.6829	51.9217	47.3454	53.9434	47.7712	41.7454
Price ∩ WA1614-95	development												HORVU.MOREX.r3.4HG0391610	chr4H:500120344-500120913	co-factor for nitrate, reductase and xanthine dehydrogenase 7
Price ∩ WA1614-95	development	HORVU6Hr1G077300.1	HORVU6Hr1G077300	6H	529572891	529579621	MADS-box transcription factor 22	HvBM10	Schmitz et al 2000, Campoli et al 2013, Pankin et al 2018	HORVU.MOREX.r2.6HG0511230	522715876-522721957	MADS box transcription factor	HORVU.MOREX.r3.6HG0616500	chr6H:512734835-512741542	MADS box transcription factor	GO:0000977,GO:0003677,GO:0003700,GO:0005634,GO:0006351,GO:0006355,GO:0045944,GO:0046983,	up_F	up_F	up_F	60.494	69.6496	57.9851	32.3193	30.6792	40.3135	77.3359	74.3381	96.3351	45.6347	31.6868	36.0907	50.9333	50.3291	39.8642	36.7496	33.161
Price ∩ WA1614-95	development	HORVU4Hr1G059790.1	HORVU4Hr1G059790	4H	500918613	500918987	Phosphatidylinositol-4-phosphate 5-kinase 2			HORVU.MOREX.r2.4HG0323100.1	487273295-487273963	DNA topoisomerase	HORVU.MOREX.r3.4HG0388390	chr4H:475916088-475916756	DNA topoisomerase	GO:0003676,GO:0003677,GO:0003916,GO:0003917,GO:0006265,GO:0008270,GO:0016853,	up_F	up_F	-	12.2853	9.32423	10.0328	2.27077	1.48381	2.10157	17.3758	15.9996	10.5175	2.48563	1.72145	2.83169	1.81388	1.36628	0.705173	1.29622	0.791606
Price ∩ WA1614-95	development	HORVU2Hr1G080580.11	HORVU2Hr1G080580	2H	584122548	584124287	unknown protein			HORVU.MOREX.r2.2HG0143400.1	521851344-521852834	Transmembrane protein, putative	HORVU.MOREX.r3.2HG0173510	chr2H:512859992-512861482	Transmembrane protein, putative	GO:0016020,GO:0016021,	down_F	down_F	-	3.95224	3.78634	3.80763	7.90423	9.90368	8.50438	4.41662	4.88988	3.67598	8.17101	8.18523	8.21402	7.18613	7.69363	8.13949	8.10749	8.49902
Price ∩ WA1614-95	development	HORVU2Hr1G082490.1	HORVU2Hr1G082490	2H	598444446	598454548	undescribed protein			LC gene 2H	534827846-534828160	LC gene 2H					down_F	down_F	-	2.77902	3.74655	0.713538	61.472	74.7723	67.686	1.07242	1.51875	0.70413	23.2422	13.4305	8.56363	0.863947	0.192356	1.17078	0.113793	0.732216
Price ∩ WA1614-95	development	HORVU3Hr1G014780.6	HORVU3Hr1G014780	3H	34230600	34233199	shikimate kinase like 1			HORVU.MOREX.r2.3HG0192500.1	27924471-27926651	Shikimate kinase family protein	HORVU.MOREX.r3.3HG0231940	chr3H:27959164-27961632	Shikimate kinase family protein	GO:0016301,GO:0016310,	down_F	down_F	-	34.9001	37.4197	37.2088	62.7608	76.8593	69.2204	20.835	22.2852	22.2305	44.5559	41.4417	33.2655	43.6586	44.4359	68.9101	57.0346	59.544
Price ∩ WA1614-95	development	HORVU6Hr1G051650.2	HORVU6Hr1G051650	6H	315524262	315525263	Oxygen-evolving enhancer protein 3-1, chloroplastic			HORVU.MOREX.r2.6HG0488330.1	317670229-317670973	Photosynthetic NDH subcomplex L 2	HORVU.MOREX.r3.6HG0589150	chr6H:312608497-312609415	Photosynthetic NDH subcomplex L 2	GO:0005509,GO:0009523,GO:0009654,GO:0015979,GO:0019898,	down_F	down_F	-	103.218	99.3053	94.9547	175.491	194.41	185.71	84.6422	99.2306	77.0694	168.487	213.542	196.135	110.711	117.153	144.186	144.52	170.572
Price ∩ WA1614-95	development	HORVU5Hr1G080860.9	HORVU5Hr1G080860	5H	562261859	562264493	UDP-glucose 4-epimerase 3			HORVU.MOREX.r2.5HG0413210.1	505514910-505516765	UDP-glucose 4-epimerase	HORVU.MOREX.r3.5HG0498000	chr5H:497111749-497113912	UDP-glucose 4-epimerase	GO:0003824,GO:0003978,GO:0006012,GO:0050662,	down_F	down_F	down_F	11.1045	16.1113	15.8043	38.0041	29.214	40.0974	5.80688	5.94311	8.99485	28.477	32.5372	33.1121	26.8164	29.5838	49.2171	51.4954	47.7074
Price ∩ WA1614-95	development	HORVU6Hr1G018520.4	HORVU6Hr1G018520	6H	47359727	47366647	Prolyl endopeptidase			HORVU.MOREX.r2.6HG0461780.1	45980707-45987025	Prolylendopeptidase	HORVU.MOREX.r3.6HG0555860	chr6H:46297655-46304353	Prolyl endopeptidase	GO:0004252,GO:0006508,GO:0008236,GO:0070008,	down_F	down_F	-	4.6209	4.01735	4.90038	9.1046	11.5888	11.9691	5.33178	4.99621	4.50015	11.0883	12.394	13.6879	18.8668	12.9081	23.7547	24.418	21.914
Price ∩ WA1614-95	development	HORVU7Hr1G122470.1	HORVU7Hr1G122470	7H	656328760	656330192	sulfotransferase 4A			HORVU.MOREX.r2.7HG0624030.1	634078437-634079516	F-box and associated interaction domains-containing protein	HORVU.MOREX.r3.7HG0752420	chr7H:630549303-630550810	F-box and associated interaction domains-containing protein		up_F	up_F	-	140.393	125.151	134.39	48.854	40.8479	42.911	148.994	133.521	189.518	36.4589	43.506	30.8225	0.792867	0.369995	0.972148	0.86073	0.402665
Price ∩ WA1614-95	development	HORVU3Hr1G076790.3	HORVU3Hr1G076790	3H	570093778	570098159	Protein ULTRAPETALA 1			HORVU.MOREX.r2.3HG0244200.1	516976603-516979791	Ultrapetala	HORVU.MOREX.r3.3HG0293580	chr3H:510479264-510483589	Ultrapetala	GO:0003677,	down_F	down_F	-	1.23733	1.04139	0.957847	4.28886	5.31599	3.60686	0.640341	0.711675	0.571158	1.43241	1.89288	2.23656	0.796384	0.925675	1.07589	1.48763	1.09482
Price ∩ WA1614-95	development	HORVU4Hr1G090780.6	HORVU4Hr1G090780	4H	645995092	646003566	Disease resistance-responsive (dirigent-like protein) family protein			HORVU.MOREX.r2.4HG0348720.1	623092176-623096111	Dirigent protein	HORVU.MOREX.r3.4HG0418330	chr4H:608710298-608714386	Dirigent protein	GO:0005576,GO:0030246,GO:0048046,	up_F	up_F	-	146.196	125.354	134.432	45.7018	43.9564	41.0006	190.52	190.002	145.248	52.1864	38.8975	40.7157	29.9594	73.1354	24.4004	23.3248	38.3937
Price ∩ WA1614-95	development												HORVU.MOREX.r3.4HG0418310	chr4H:608707087-608707776	ATP synthase subunit b	GO:0005886,GO:0006754,GO:0006811,GO:0015078,GO:0015986,GO:0016020,GO:0016021,GO:0045263,
Price ∩ WA1614-95	development												HORVU.MOREX.r3.4HG0418320	chr4H:608708064-608708459	Peptidoglycan D,D-transpeptidase MrdA	GO:0004180,GO:0005886,GO:0005887,GO:0006508,GO:0008144,GO:0008233,GO:0008360,GO:0008658,GO:0009002,GO:0009252,GO:0016020,GO:0016021,GO:0016787,GO:0042493,GO:0046677,GO:0071555,GO:0071972,
Price ∩ WA1614-95	development	HORVU7Hr1G003100.2	HORVU7Hr1G003100	7H	5924926	5929135	EYES ABSENT homolog			HORVU.MOREX.r2.7HG0529920.1	5642279-5645110	Eyes absent-like protein	HORVU.MOREX.r3.7HG0637760	chr7H:6206189-6210278	Eyes absent-like protein	GO:0004725,GO:0007275,GO:0035335,	down_F	down_F	-	6.01622	7.18052	5.22374	9.68754	11.3961	10.7964	7.84631	6.24091	7.61147	11.2977	9.36092	11.3956	9.92687	7.89714	11.9195	11.7784	10.8335
Price ∩ WA1614-95	development	HORVU6Hr1G017010.1	HORVU6Hr1G017010	6H	39315181	39316876	Glyoxylate/hydroxypyruvate reductase B			HORVU.MOREX.r2.UnG0624170.1	231607-233969	D-glycerate dehydrogenase/hydroxypyruvate reductase					down_F	down_F	-	210.674	238.088	196.93	283.973	312.884	367.779	216.873	244.219	248.3	356.938	308.268	314.522	326.689	238.518	419.222	433.564	403.294
Price ∩ WA1614-95	development	HORVU2Hr1G078510.3	HORVU2Hr1G078510	2H	568619652	568624549	lipoxygenase 3			HORVU.MOREX.r2.2HG0141810.1	508925228-508929017	Lipoxygenase	HORVU.MOREX.r3.2HG0171680	chr2H:500329263-500333786	Lipoxygenase		up_F	up_F	up_F	2.18962	2.02898	2.35035	0.734241	0.865217	1.088	4.22961	4.69998	3.67916	1.61387	1.38587	1.19101	1.96495	2.52063	1.21892	1.20904	1.25113
Price ∩ WA1614-95	development	HORVU7Hr1G101590.4	HORVU7Hr1G101590	7H	609660112	609663978	Cytochrome P450 superfamily protein			HORVU.MOREX.r2.7HG0607430.1	587979944-587983179	Cytochrome P450	HORVU.MOREX.r3.7HG0732020	chr7H:582860162-582863741	Cytochrome P450	GO:0004497,GO:0005506,GO:0016491,GO:0016705,GO:0020037,GO:0046872,GO:0055114,	up_F	up_F	-	6.92349	8.76614	7.67026	3.66122	2.86088	4.33985	15.2056	13.7812	17.7484	8.06144	5.342	6.11145	10.8344	9.26842	24.2123	22.9008	10.6207
Price ∩ WA1614-95	development	HORVU5Hr1G001730.3	HORVU5Hr1G001730	5H	4898094	4901932	Leucine-rich receptor-like protein kinase family protein			HORVU.MOREX.r2.5HG0350510.1	4053372-4056368	Receptor protein kinase, putative	HORVU.MOREX.r3.5HG0421040	chr5H:4335224-4338220	Receptor protein kinase, putative	GO:0000165,GO:0000166,GO:0000186,GO:0004672,GO:0004674,GO:0004709,GO:0005524,GO:0005622,GO:0006468,GO:0016020,GO:0016021,GO:0016301,GO:0016310,GO:0016491,GO:0016740,GO:0032440,GO:0055114,	up_F	up_F	up_F	6.18964	7.55325	5.77172	2.90665	2.44314	3.80322	5.38784	5.34988	6.58299	3.04844	2.30336	2.06018	3.10149	5.4499	1.40749	1.26517	1.79636
Price ∩ WA1614-95	development	HORVU6Hr1G016070.3	HORVU6Hr1G016070	6H	35934842	35949698	Sodium Bile acid symporter family			HORVU.MOREX.r2.6HG0459480.1	34471937-34474199	Sodium Bile acid symporter family	HORVU.MOREX.r3.6HG0553080	chr6H:35309608-35312372	Sodium Bile acid symporter family		down_F	down_F	-	17.6938	18.6128	13.6735	26.0625	29.2353	31.1639	17.8139	18.1907	21.5495	25.7066	24.7957	23.5714	21.1946	15.2938	14.4329	14.7499	16.9824
Price ∩ WA1614-95	development												HORVU.MOREX.r3.6HG0553090	chr6H:35317176-35317577	S-adenosylmethionine decarboxylase proenzyme	GO:0004014,GO:0006557,GO:0006596,GO:0006597,GO:0008295,GO:0016829,GO:0016831,
Price ∩ WA1614-95	development												HORVU.MOREX.r3.6HG0553100	chr6H:35319362-35320933	DWNN domain, a CCHC-type zinc finger
Price ∩ WA1614-95	development	HORVU5Hr1G080300.1	HORVU5Hr1G080300	5H	559672546	559673760	Dehydration-responsive element-binding protein 1B	HvCBF4A	Hill et al 2018	HORVU.MOREX.r2.5HG0412720.1	503441103-503441780	CRT-binding factor	HORVU.MOREX.r3.5HG0497560	chr5H:495099157-495100082	CRT-binding factor	GO:0003677,GO:0003700,GO:0005634,GO:0006351,GO:0006355,	up_F	up_F	-	131.357	217.727	80.9761	13.5676	13.3521	8.7241	52.1618	37.7321	94.2199	5.70696	4.29725	2.90408	0.881412	0.977629	0.620931	0.571661	0.552049
Price ∩ WA1614-95	development	HORVU1Hr1G074180.1	HORVU1Hr1G074180	1H	507187193	507189384	U-box domain-containing protein			HORVU.MOREX.r2.1HG0060770.1	475573415-475574776	U-box domain-containing family protein	HORVU.MOREX.r3.1HG0075150	chr1H:471436592-471438269	U-box domain-containing family protein	GO:0004842,GO:0016567,	up_F	up_F	-	6.72401	7.83652	6.9546	3.88955	3.65081	4.6823	9.25853	9.94471	10.2144	4.61302	3.71962	4.1681	4.51971	9.71311	6.18216	6.55803	7.66457
Price ∩ WA1614-95	development	HORVU7Hr1G051260.3	HORVU7Hr1G051260	7H	191801995	191806426	3-hydroxy-3-methylglutaryl-coenzyme A reductase 3			HORVU.MOREX.r2.7HG0565030.1	182491034-182494544	3-hydroxy-3-methylglutaryl coenzyme A reductase	HORVU.MOREX.r3.7HG0680680	chr7H:182214382-182218540	3-hydroxy-3-methylglutaryl coenzyme A reductase	GO:0004420,GO:0005783,GO:0005789,GO:0008299,GO:0015936,GO:0016020,GO:0016021,GO:0016491,GO:0016616,GO:0050661,GO:0050662,GO:0055114,	up_F	up_F	up_F	2.13373	2.7158	1.60722	0.280689	0.4036	0.631205	5.47735	4.95196	5.57513	0.438141	0.45232	0.503556	0.680319	0.880446	0.262714	0.268735	0.258056
Price ∩ WA1614-95	development	HORVU4Hr1G068680.7	HORVU4Hr1G068680	4H	566646447	566648256	B3 domain-containing protein			HORVU.MOREX.r2.4HG0330500.1	550254176-550255249	B3 domain-containing protein	HORVU.MOREX.r3.4HG0397260	chr4H:537387473-537388857	B3 domain-containing protein	GO:0003677,GO:0005634,GO:0006351,GO:0006355,	down_F	down_F	down_F	0.30102	0.480095	0.443803	1.13272	1.25308	1.50105	0.146034	0.18072	0.117627	1.10971	1.37323	1.11214	1.46854	1.04701	2.91508	3.12715	2.20261
Price ∩ WA1614-95	development	HORVU5Hr1G093850.2	HORVU5Hr1G093850	5H	593177551	593180930	Phototropic-responsive NPH3 family protein			HORVU.MOREX.r2.5HG0422940.1	532545043-532547305	BTB/POZ domain-containing protein	HORVU.MOREX.r3.5HG0509260	chr5H:523632905-523635814	BTB/POZ domain-containing protein		up_F	up_F	up_F	0.999192	1.08665	0.850383	0.178652	0.214943	0.373708	1.12042	1.32223	1.05563	0.282471	0.253775	0.246967	0.341213	0.682425	0.154005	0.158263	0.151371
Price ∩ WA1614-95	development	HORVU6Hr1G068760.5	HORVU6Hr1G068760	6H	477076730	477083483	Inorganic pyrophosphatase	HvPPa4	von Korff et al 2009	HORVU.MOREX.r2.6HG0503590.1	472008534-472010708	Inorganic pyrophosphatase, putative	HORVU.MOREX.r3.6HG0607470	chr6H:463357441-463362883	Inorganic pyrophosphatase, putative	GO:0000287,GO:0004427,GO:0005737,GO:0006796,GO:0016787,	down_F	down_F	-	75.5891	83.9889	78.1957	108.61	134.502	129.825	124.655	141.149	124.63	198.014	204.803	206.145	154.767	133.863	169.282	175.993	186.498
Price ∩ WA1614-95	development	HORVU2Hr1G099820.2	HORVU2Hr1G099820	2H	688529948	688530850	Cold-responsive protein Wcor15-A	WCOR15A		HORVU.MOREX.r2.2HG0158810.1	611575303-611575835	Cold-responsive protein WCOR15	HORVU.MOREX.r3.2HG0191600	chr2H:602505529-602506292	Cold-responsive protein WCOR15		up_F	up_F	-	6.23983	8.40608	7.40067	0.541324	0.572195	0.191405	67.5757	67.1349	82.4552	0.455329	0.578311	1.73919	0.322754	0.259301	0.230193	0.29441	0.135445
Price ∩ WA1614-95	development	HORVU4Hr1G051400.3	HORVU4Hr1G051400	4H	422335288	422337380	thioredoxin F2			HORVU.MOREX.r2.4HG0315890.1	415036931-415038489	Thioredoxin, putative	HORVU.MOREX.r3.4HG0379720	chr4H:405341635-405343544	Thioredoxin, putative	GO:0005623,GO:0045454,	down_F	down_F	down_F	9.84121	11.9405	13.4712	22.5986	22.2672	23.675	22.4517	20.9033	23.7096	35.1275	38.7787	42.4388	41.4599	29.7991	93.6343	82.0917	60.8988
Price ∩ WA1614-95	development	HORVU6Hr1G062190.1	HORVU6Hr1G062190	6H	416194113	416197619	HXXXD-type acyl-transferase family protein			HORVU.MOREX.r2.6HG0497430.1	413387432-413390015	Shikimate/quinate hydroxycinnamoyl transferase	HORVU.MOREX.r3.6HG0600010	chr6H:406151435-406154394	Shikimate/quinate hydroxycinnamoyl transferase	GO:0016740,GO:0016747,	up_F	up_F	up_F	2.20212	2.26242	1.64733	0.562314	0.788454	0.826224	2.59742	1.99951	1.97283	0.759249	0.68202	0.594305	4.49756	1.70544	0.440132	0.32183	0.371824
Price ∩ WA1614-95	development	HORVU1Hr1G036700.1	HORVU1Hr1G036700	1H	247855661	247856775	undescribed protein			HORVU.MOREX.r2.1HG0029660.1	235634949-235635758	F-box protein SKIP23					down_F	down_F	-	1.76754	1.91963	2.11529	4.0343	4.03204	3.83007	1.35973	1.40669	1.26355	3.26326	3.35677	3.11554	1.20655	1.37341	1.70634	2.04085	2.21316
Price ∩ WA1614-95	development	HORVU2Hr1G016750.17	HORVU2Hr1G016750	2H	38598463	38607280	serine/threonine protein kinase 1			HORVU.MOREX.r2.2HG0090860.1	31330204-31333245	Non-specific serine/threonine protein kinase	HORVU.MOREX.r3.2HG0110760	chr2H:33605689-33607819	Calmodulin	GO:0005509,	down_F	down_F	-	0.319615	0.491105	0.480756	0.954686	1.02636	1.05844	1.01454	0.873874	0.888681	2.04894	2.32601	1.88033	1.30356	1.31162	1.28819	1.34863	1.45354
Price ∩ WA1614-95	development												HORVU.MOREX.r3.2HG0110770	chr2H:33608101-33608375	Dihydrofolate reductase
Price ∩ WA1614-95	development												HORVU.MOREX.r3.2HG0110780	chr2H:33608564-33609626	Dihydrofolate reductase
Price ∩ WA1614-95	development												HORVU.MOREX.r3.2HG0110800	chr2H:33611366-33613270	Non-specific serine/threonine protein kinase	GO:0000166,GO:0004672,GO:0004674,GO:0005524,GO:0006468,GO:0007165,GO:0016301,GO:0016310,GO:0016740,
Price ∩ WA1614-95	development												HORVU.MOREX.r3.2HG0110790	chr2H:33610230-33610809	Non-specific serine/threonine protein kinase	GO:0000166,GO:0004672,GO:0004674,GO:0005524,GO:0006468,GO:0007165,GO:0016301,GO:0016310,GO:0016740,
Price ∩ WA1614-95	development	HORVU2Hr1G124510.1	HORVU2Hr1G124510	2H	758627569	758628371	Vacuolar iron transporter homolog 5			HORVU.MOREX.r2.2HG0178610.1	667515261-667515881	Vacuolar iron transporter-like protein	HORVU.MOREX.r3.2HG0214850	chr2H:657324498-657325647	Vacuolar iron transporter-like protein	GO:0016020,GO:0016021,	up_F	up_F	up_F	6.94939	10.214	8.8419	2.01183	1.0823	2.31354	6.5847	5.92163	7.72809	1.09434	1.25752	0.987222	3.07424	7.98095	0.299967	0.611339	0.588597
Price ∩ WA1614-95	development	HORVU1Hr1G053510.1	HORVU1Hr1G053510	1H	395873135	395875994	GRAS family transcription factor			HORVU.MOREX.r2.1HG0044160.1	374968491-374970353	Scarecrow transcription factor family protein	HORVU.MOREX.r3.1HG0055960	chr1H:373728674-373731244	Scarecrow transcription factor family protein	GO:0003700,GO:0005634,GO:0006351,GO:0006355,GO:0043565,GO:0048768,GO:0051301,	up_F	up_F	up_F	3.15742	3.61303	3.06944	1.65278	1.34361	1.43945	3.91449	3.77646	4.57197	1.66814	1.42546	1.49493	2.34002	3.84424	1.17001	0.970316	1.04302
Price ∩ WA1614-95	development	HORVU4Hr1G009060.1	HORVU4Hr1G009060	4H	25915838	25916603	pfkB-like carbohydrate kinase family protein			HORVU.MOREX.r2.4HG0282340	23733409-23737008	Carbohydrate kinase-like	HORVU.MOREX.r3.4HG0338460	chr4H:22691168-22695215	Carbohydrate kinase-like	GO:0016301,GO:0016310,	down_F	down_F	-	41.735	71.9197	49.7094	116.555	101.767	126.429	33.0608	27.2466	45.758	75.5027	67.777	77.2787	90.7491	78.8938	132.632	124.878	105.474
Price ∩ WA1614-95	development	HORVU1Hr1G083500.1	HORVU1Hr1G083500	1H	531926344	531931097	Gag-pol polyprotein						HORVU.MOREX.r3.1HG0084100	chr1H:493823024-493827181	Retrovirus-related Pol polyprotein from transposon TNT 1-94	GO:0003676,GO:0008270,GO:0015074,	down_F	down_F	#N/A	0.255524	0.186889	0.194697	0.457805	0.645926	0.72623	0.133523	0.168145	0.136007	0.398319	0.773927	0.695787	0	0	0	0	0
Price ∩ WA1614-95	development	HORVU0Hr1G038220.1	HORVU0Hr1G038220	Unknown	246566020	246566830	Early light-induced protein 1, chloroplastic			HORVU.MOREX.r2.1HG0038140.1	324177380-324178033|	Early light-induced protein	HORVU.MOREX.r3.1HG0048930	chr1H:323713562-323714215	Early light-induced protein	GO:0016020,GO:0016021,	up_F	up_F	up_F	1.04582	1.3378	0.834395	0.0508388	0.116261	0.107281	7.77695	8.8004	4.50733	0.859219	1.06846	1.00471	26.0865	15.5724	5.87794	5.71309	3.23163
Price ∩ WA1614-95	development	HORVU2Hr1G113850.1	HORVU2Hr1G113850	2H	729917309	729917909	undescribed protein			HORVU.MOREX.r2.2HG0170320.1	645297895-645305863	Glycine rich protein					up_F	up_F	-	564.175	633.156	731.009	213.87	142.03	185.089	602.936	525.035	601.228	152.439	116.153	74.6703	114.073	255.066	52.0291	16.6646	42.8586
Price ∩ WA1614-95	development	HORVU7Hr1G115260.1	HORVU7Hr1G115260	7H	641070262	641071850	UDP-Glycosyltransferase superfamily protein			HORVU.MOREX.r2.3HG0238470.1	481121839-481123314	Glycosyltransferase					up_F	up_F	up_F	3.14738	3.09465	2.8201	1.44254	1.33602	1.71142	5.83541	5.19922	5.4844	1.85512	1.73816	1.20367	1.85035	3.40632	1.07552	0.790773	0.685497
Price ∩ WA1614-95	development	HORVU2Hr1G068590.1	HORVU2Hr1G068590	2H	483062598	483065544	undescribed protein			LC gene 2H	432361694-432361955	LC gene 2H					up_F	up_F	-	3.10927	4.07877	2.69046	0.505543	0.570172	1.2148	9.49824	7.75509	7.86608	1.6811	1.00667	1.1583	0.179748	0.097688	0.17121	0.0444315	0.0671086
Price ∩ WA1614-95	development	HORVU7Hr1G024210.4	HORVU7Hr1G024210	7H	38369265	38374675	P-loop containing nucleoside triphosphate hydrolases superfamily protein			HORVU.MOREX.r2.7HG0542040.1	36511336-36516465	p-loop containing nucleoside triphosphate hydrolases superfamily protein	HORVU.MOREX.r3.7HG0653330	chr7H:40531049-40536351	p-loop containing nucleoside triphosphate hydrolases superfamily protein	GO:0005524,GO:0009507,GO:0016787,	down_F	down_F	-	5.87401	6.29968	6.03861	8.76927	9.51546	8.96578	5.60037	6.16859	6.00315	8.82584	7.52914	7.05387	7.34242	7.85527	7.43654	7.3814	8.00631
Price ∩ WA1614-95	development	HORVU4Hr1G060200.1	HORVU4Hr1G060200	4H	504587032	504590270	RNA polymerase sigma-C factor			HORVU.MOREX.r2.4HG0323430.1	490678085-490680775	RNA polymerase sigma factor	HORVU.MOREX.r3.4HG0388780	chr4H:479251641-479254681	RNA polymerase sigma factor	GO:0003677,GO:0003700,GO:0006351,GO:0006352,GO:0006355,GO:0009507,GO:0009536,GO:0016987,GO:2000142,	down_F	down_F	-	12.4395	11.4157	10.6015	19.8714	24.5554	21.5188	9.70757	9.26092	9.47172	20.5262	19.6494	14.5134	5.24947	12.4277	9.28933	10.391	14.6133
Price ∩ WA1614-95	development	HORVU4Hr1G087250.1	HORVU4Hr1G087250	4H	636408825	636410759	HXXXD-type acyl-transferase family protein			HORVU.MOREX.r2.4HG0345790.1	615069097-615070464	3'-N-debenzoyl-2'-deoxytaxol N-benzoyltransferase	HORVU.MOREX.r3.4HG0414970	chr4H:600760382-600761681	3'-N-debenzoyl-2'-deoxytaxol N-benzoyltransferase	GO:0016740,GO:0016747,	up_F	up_F	-	0.552667	1.30037	0.67744	0.0371999	0.0168503	0.0936129	3.98231	4.27133	3.43184	0.869756	0.593247	0.941883	0.962383	1.35305	1.65064	1.71241	1.24868
Price ∩ WA1614-95	development	HORVU5Hr1G059210.1	HORVU5Hr1G059210	5H	462996139	462997937	undescribed protein			LC gene 5H		LC gene 5H					down_F	down_F	-	2.47608	2.55893	2.97465	7.54198	12.7438	8.30469	0.481489	0.244151	0.73167	3.88613	6.72905	5.80871	0.938029	1.99138	1.23064	0.897031	2.35765
Price ∩ WA1614-95	development	HORVU3Hr1G070880.7	HORVU3Hr1G070880	3H	535656815	535663248	Histidine-containing phosphotransfer protein 4			HORVU.MOREX.r2.3HG0239150.1	486456359-486457924	Histidine phosphotransfer protein	HORVU.MOREX.r3.3HG0288050	chr3H:480786543-480788108	Histidine phosphotransfer protein	GO:0000160,GO:0005622,	up_F	up_F	-	8.94823	18.5083	10.3788	3.10891	4.07076	3.74654	32.1995	33.8012	27.4425	9.13482	8.26972	10.5673	38.8837	19.3756	20.2949	25.2394	21.4056
Price ∩ WA1614-95	development	HORVU7Hr1G081510.1	HORVU7Hr1G081510	7H	485405875	485408811	DnaJ/Hsp40 cysteine-rich domain superfamily protein			HORVU.MOREX.r2.7HG0589710.1	470797497-470800114	Chaperone DnaJ	HORVU.MOREX.r3.7HG0711020	chr7H:468564188-468567124	Chaperone DnaJ		down_F	down_F	-	76.1737	68.5562	64.585	166.957	260.668	178.755	55.3318	74.3905	60.4523	130.311	143.57	114.28	41.0304	75.2422	88.5747	86.3901	121.484
Price ∩ WA1614-95	development	HORVU7Hr1G052920.1	HORVU7Hr1G052920	7H	204559166	204562642	undescribed protein			HORVU.MOREX.r2.7HG0567110.1	197718574-197720350	Opine oxidase subunit A					down_F	down_F	-	21.6403	20.0998	22.0521	33.1228	34.8544	48.2273	11.4746	15.4035	9.89833	33.2378	26.8321	29.5702	21.418	24.3051	31.6615	24.1274	29.8896
Price ∩ WA1614-95	development	HORVU3Hr1G003110.2	HORVU3Hr1G003110	3H	7847381	7851348	Glycosyltransferase			HORVU.MOREX.r2.3HG0184130.1	6462902-6466295	Glycosyltransferase	HORVU.MOREX.r3.3HG0221440	chr3H:6098445-6102284	Glycosyltransferase	GO:0016020,GO:0016021,GO:0016740,GO:0016757,	up_F	up_F	-	1.94458	2.57162	2.06817	0.746862	0.570746	1.13076	5.68562	4.88184	4.82726	1.45632	1.56004	2.01345	4.03053	3.66726	3.94621	3.55561	2.44208
																Legend	up_I	Upregulated in Incandescent with q.value<0.01
																	down_I	Downregulated in Incandescent with q.val <0.01
																	#N/A	No transcript
																	up_I;down_I	Up or down regulated with q value < 0.05 and >0.01
																	-	Not significant

## Sheet: S2_Intersect_DEgenes_sign05
Transcript ID	Group	Gene Description	Gene Name	Price	WA1614-95	Esterel	gene ID MorexV3	PositionV3	Description V3	GO terms V3
HORVU0Hr1G003020.3	1_Intersect_PWE	#N/A	HvBM3	downF	downF	downF	HORVU.MOREX.r3.2HG0127410	chr2H:111586811-111611321	MADS box transcription factor	GO:0000977,GO:0003677,GO:0003700,GO:0005634,GO:0006351,GO:0006355,GO:0045944,GO:0046983,
HORVU0Hr1G017370.1	1_Intersect_PWE	#N/A		downF	downF	downF	HORVU.MOREX.r3.6HG0624630	chr6H:540850933-540855446	Aspartate aminotransferase	GO:0003824,GO:0004069,GO:0006520,GO:0008483,GO:0009058,GO:0016740,GO:0030170,
HORVU1Hr1G000600.2	1_Intersect_PWE	Coffea canephora DH200=94 genomic scaffold, scaffold_2		downF	downF	downF	HORVU.MOREX.r3.1HG0000670	chr1H:1725335-1728063	translocase subunit seca
HORVU1Hr1G024170.2	1_Intersect_PWE	Arginine--tRNA ligase		downF	downF	downF	HORVU.MOREX.r3.1HG0025500	chr1H:103493042-103500110	Arginine--tRNA ligase	GO:0000166,GO:0004812,GO:0004814,GO:0005524,GO:0005737,GO:0006412,GO:0006418,GO:0006420,GO:0016874,
HORVU1Hr1G024170.2	1_Intersect_PWE	Arginine--tRNA ligase		downF	downF	downF	HORVU.MOREX.r3.1HG0025510	chr1H:103500767-103501925	MYB-related transcription factor	GO:0003677,GO:0005634,GO:0006351,GO:0006355,
HORVU1Hr1G030040.2	1_Intersect_PWE	rhomboid-like protein 11		downF	downF	downF	HORVU.MOREX.r3.1HG0032160	chr1H:161453099-161455937	Rhomboid family protein	GO:0004252,GO:0006508,GO:0016020,GO:0016021,GO:0019904,
HORVU2Hr1G013170.1	1_Intersect_PWE	2-oxoglutarate dehydrogenase, E1 component		downF	downF	downF	HORVU.MOREX.r3.2HG0107420	chr2H:25340142-25345579	2-oxoglutarate dehydrogenase E1 component family protein	GO:0004591,GO:0005739,GO:0006099,GO:0008152,GO:0016624,GO:0030976,GO:0045252,GO:0055114,
HORVU2Hr1G013400.32	1_Intersect_PWE	pseudo-response regulator 7	HvPRR37	downF	downF	downF	HORVU.MOREX.r3.2HG0107710	chr2H:25876427-25880400	Pseudo-response regulator	GO:0000160,GO:0005634,
HORVU2Hr1G018260.1	1_Intersect_PWE	serine/threonine protein kinase 1		downF	downF	downF	HORVU.MOREX.r3.2HG0112410	chr2H:40813735-40816403	Non-specific serine/threonine protein kinase	GO:0000166,GO:0004672,GO:0004674,GO:0005524,GO:0006468,GO:0007165,GO:0016020,GO:0016021,GO:0016301,GO:0016310,GO:0016740,
HORVU2Hr1G023180.1	1_Intersect_PWE	Protein FLOWERING LOCUS T	HvFT4	downF	downF	downF	HORVU.MOREX.r3.2HG0117260	chr2H:57898113-57901089	Protein FLOWERING LOCUS T
HORVU2Hr1G024120.10	1_Intersect_PWE	terpenoid synthase 13		downF	downF	downF	HORVU.MOREX.r3.2HG0118180	chr2H:61434007-61441925	Terpene synthase	GO:0000287,GO:0008152,GO:0010333,GO:0016829,GO:0046872,
HORVU2Hr1G063800.7	1_Intersect_PWE	MADS-box transcription factor 15	HvBM8	downF	downF	downF	HORVU.MOREX.r3.2HG0156870	chr2H:381298545-381307819	MADS-box transcription factor	GO:0000977,GO:0003677,GO:0003700,GO:0005634,GO:0006351,GO:0006355,GO:0045944,GO:0046983,
HORVU2Hr1G063810.1	1_Intersect_PWE	undescribed protein		downF	downF	downF
HORVU2Hr1G115730.1	1_Intersect_PWE	Stress enhanced protein 2, chloroplastic		downF	downF	downF	HORVU.MOREX.r3.2HG0206580	chr2H:639540282-639541697	Early light-induced protein	GO:0016020,GO:0016021,
HORVU3Hr1G012470.1	1_Intersect_PWE	undescribed protein		downF	downF	downF
HORVU3Hr1G017930.1	1_Intersect_PWE	DCD (Development and Cell Death) domain protein		downF	downF	downF	HORVU.MOREX.r3.3HG0235000	chr3H:37898133-37904259	Kelch-like protein	GO:0016567,GO:0031463,
HORVU3Hr1G021880.1	1_Intersect_PWE	undescribed protein		downF	downF	downF
HORVU3Hr1G027590.1	1_Intersect_PWE	Protein FLOWERING LOCUS T	HvFT2	downF	downF	downF	HORVU.MOREX.r3.3HG0244930	chr3H:101659993-101663495	Flowering locus T	GO:0008429,GO:0009909,GO:0048573,
HORVU3Hr1G036710.4	1_Intersect_PWE	Nucleic acid-binding, OB-fold-like protein		downF	downF	downF	HORVU.MOREX.r3.3HG0254910	chr3H:184061380-184064099	Replication protein A 14 kDa subunit B	GO:0003677,GO:0005634,GO:0006260,GO:0006281,GO:0006310,
HORVU3Hr1G036960.2	1_Intersect_PWE	undescribed protein		downF	downF	downF
HORVU3Hr1G054120.2	1_Intersect_PWE	XH/XS domain-containing protein		downF	downF	downF	HORVU.MOREX.r3.3HG0271580	chr3H:364668203-364679266	XH/XS domain-containing family protein	GO:0005655,GO:0031047,
HORVU3Hr1G076480.23	1_Intersect_PWE	Insulin-degrading enzyme		downF	downF	downF	HORVU.MOREX.r3.3HG0293400	chr3H:509430434-509446893	Insulin-degrading enzyme	GO:0003824,GO:0004222,GO:0006508,GO:0046872,
HORVU3Hr1G076480.23	1_Intersect_PWE	Insulin-degrading enzyme		downF	downF	downF	HORVU.MOREX.r3.3HG0293410	chr3H:509447155-509447490	DNA repair and meiosis protein (Mre11)
HORVU3Hr1G078300.5	1_Intersect_PWE	serine carboxypeptidase-like 19		downF	downF	downF	HORVU.MOREX.r3.3HG0295000	chr3H:517234624-517238190	Serine carboxypeptidase family protein, expressed	GO:0004180,GO:0004185,GO:0006508,
HORVU3Hr1G081060.4	1_Intersect_PWE	Methionine--tRNA ligase		downF	downF	downF	HORVU.MOREX.r3.3HG0297570	chr3H:529944643-529951353	Methionine-tRNA ligase, putative	GO:0000049,GO:0000166,GO:0003723,GO:0004812,GO:0004825,GO:0005524,GO:0005737,GO:0006412,GO:0006418,GO:0006431,GO:0016874,
HORVU3Hr1G087100.1	1_Intersect_PWE	FLOWERING LOCUS T 1	HvFT1	downF	downF	downF
HORVU3Hr1G105620.3	1_Intersect_PWE	Glucan endo-1,3-beta-glucosidase		downF	downF	downF	HORVU.MOREX.r3.3HG0318990	chr3H:594019620-594020585	'putative beta-1,3-glucanase	GO:0004553,GO:0005975,GO:0008152,GO:0016787,GO:0016798,GO:0030247,GO:0046658,
HORVU4Hr1G021950.13	1_Intersect_PWE	Signal recognition particle 54 kDa protein, chloroplastic		downF	downF	downF	HORVU.MOREX.r3.4HG0351560	chr4H:108684081-108698186	Signal recognition particle 54 kDa protein	GO:0003924,GO:0005525,GO:0006614,GO:0008312,GO:0048500,
HORVU4Hr1G024570.1	1_Intersect_PWE	ferritin 4		downF	downF	downF	HORVU.MOREX.r3.4HG0354610	chr4H:131994428-131997052	Ferritin	GO:0004322,GO:0005623,GO:0006826,GO:0006879,GO:0008199,GO:0016491,GO:0046872,GO:0055114,
HORVU4Hr1G044910.9	1_Intersect_PWE	RNA polymerase sigma-C factor		downF	downF	downF	HORVU.MOREX.r3.4HG0374390	chr4H:350176466-350229576	RNA polymerase sigma factor	GO:0003677,GO:0003700,GO:0006351,GO:0006352,GO:0006355,GO:0009507,GO:0009536,GO:0016987,GO:2000142,
HORVU4Hr1G051400.3	1_Intersect_PWE	thioredoxin F2		downF	downF	downF	HORVU.MOREX.r3.4HG0379720	chr4H:405341635-405343544	Thioredoxin, putative	GO:0005623,GO:0045454,
HORVU4Hr1G068680.7	1_Intersect_PWE	B3 domain-containing protein		downF	downF	downF	HORVU.MOREX.r3.4HG0397260	chr4H:537387473-537388857	B3 domain-containing protein	GO:0003677,GO:0005634,GO:0006351,GO:0006355,
HORVU4Hr1G085100.1	1_Intersect_PWE	dihydroflavonol 4-reductase-like1		downF	downF	downF	HORVU.MOREX.r3.4HG0412770	chr4H:595583032-595591359	Dihydroflavonol-4-reductase	GO:0003824,GO:0050662,
HORVU4Hr1G086050.2	1_Intersect_PWE	12-oxophytodienoate reductase 2	HvOPR1	downF	downF	downF	HORVU.MOREX.r3.4HG0413740	chr4H:597775114-597776878	12-oxophytodienoate reductase-like protein	GO:0003824,GO:0010181,GO:0016491,GO:0055114,
HORVU5Hr1G007930.2	1_Intersect_PWE	Protein kinase superfamily protein		downF	downF	downF
HORVU5Hr1G029260.1	1_Intersect_PWE	calcium-dependent protein kinase 24		downF	downF	downF	HORVU.MOREX.r3.5HG0449270	chr5H:158231428-158237505	protein kinase family protein
HORVU5Hr1G066960.2	1_Intersect_PWE	Formate--tetrahydrofolate ligase		downF	downF	downF	HORVU.MOREX.r3.5HG0485330	chr5H:453679251-453683535	Formate--tetrahydrofolate ligase	GO:0004329,GO:0005524,GO:0016874,
HORVU5Hr1G071140.5	1_Intersect_PWE	cellulose synthase like E1		downF	downF	downF	HORVU.MOREX.r3.5HG0488970	chr5H:472736389-472742690	Cellulose synthase, putative	GO:0016020,GO:0016021,GO:0016740,GO:0016757,GO:0016760,GO:0030244,GO:0071555,
HORVU5Hr1G073760.2	1_Intersect_PWE	dihydroflavonol 4-reductase-like1		downF	downF	downF	HORVU.MOREX.r3.5HG0491190	chr5H:479727703-479736312	Cinnamoyl-CoA reductase 4	GO:0003824,GO:0050662,
HORVU5Hr1G080850.1	1_Intersect_PWE	undescribed protein		downF	downF	downF
HORVU5Hr1G080860.9	1_Intersect_PWE	UDP-glucose 4-epimerase 3		downF	downF	downF	HORVU.MOREX.r3.5HG0498000	chr5H:497111749-497113912	UDP-glucose 4-epimerase	GO:0003824,GO:0003978,GO:0006012,GO:0050662,
HORVU6Hr1G028020.2	1_Intersect_PWE	Peptidyl-prolyl cis-trans isomerase		downF	downF	downF	HORVU.MOREX.r3.6HG0567500	chr6H:108460553-108462753	Peptidylprolyl isomerase	GO:0000413,GO:0003755,GO:0016853,
HORVU6Hr1G031150.1	1_Intersect_PWE	undescribed protein		downF	downF	downF
HORVU6Hr1G063910.1	1_Intersect_PWE	tripeptidyl peptidase ii		downF	downF	downF	HORVU.MOREX.r3.6HG0601930	chr6H:421268399-421290821	Tripeptidyl-peptidase 2	GO:0004252,GO:0006508,GO:0008233,GO:0008236,
HORVU7Hr1G024610.1	1_Intersect_PWE	FLOWERING LOCUS T 1	HvFT1	downF	downF	downF	HORVU.MOREX.r3.7HG0653910	chr7H:42284165-42285781	Flowering locus T	GO:0008429,GO:0009909,GO:0048573,
HORVU7Hr1G064720.1	1_Intersect_PWE	unknown function		downF	downF	downF	HORVU.MOREX.r3.7HG0693810	chr7H:307654583-307655842	Retrotransposon protein, putative, unclassified	GO:0003676,GO:0004523,GO:0015074,GO:0090502,
HORVU7Hr1G065130.1	1_Intersect_PWE	receptor kinase 2		downF	downF	downF	HORVU.MOREX.r3.7HG0671890	chr7H:123617403-123620732	Protein kinase family protein	GO:0004672,GO:0005515,GO:0005524,GO:0006468,GO:0016020,GO:0016021,GO:0016301,GO:0016310,
HORVU7Hr1G102170.9	1_Intersect_PWE	Protein NRT1/ PTR FAMILY 8.3		downF	downF	downF	HORVU.MOREX.r3.7HG0732570	chr7H:584420553-584422927	Major Facilitator Superfamily protein, expressed	GO:0016020,GO:0016021,GO:0022857,GO:0055085,
HORVU7Hr1G110200.15	1_Intersect_PWE	Receptor-like protein kinase 5		downF	downF	downF	HORVU.MOREX.r3.7HG0739520	chr7H:602359171-602365865	Kinase	GO:0004672,GO:0005524,GO:0006468,GO:0016020,GO:0016021,GO:0016301,GO:0016310,
HORVU3Hr1G058610.1	1_Intersect_PWE	GDSL esterase/lipase		downF	downF	upF	HORVU.MOREX.r3.3HG0276160	chr3H:401331833-401343377	GDSL esterase/lipase	GO:0016788,
HORVU5Hr1G094000.6	1_Intersect_PWE	Cell cycle control protein 50A		downF	downF	upF	HORVU.MOREX.r3.5HG0509390	chr5H:523826322-523829124	LEM3 (Ligand-effect modulator 3)-like	GO:0016020,GO:0016021,
HORVU6Hr1G016120.11	1_Intersect_PWE	E3 ubiquitin-protein ligase SINAT2		downF	downF	upF	HORVU.MOREX.r3.6HG0553110	chr6H:35437847-35441931	E3 ubiquitin-protein ligase	GO:0005634,GO:0006511,GO:0007275,GO:0008270,GO:0016567,GO:0046872,
HORVU7Hr1G046890.1	1_Intersect_PWE	Thioredoxin reductase 2		downF	downF	upF	HORVU.MOREX.r3.7HG0676080	chr7H:148141877-148146923	Thioredoxin reductase	GO:0004791,GO:0005737,GO:0016491,GO:0019430,GO:0055114,
HORVU0Hr1G022290.1	1_Intersect_PWE	#N/A		downF	upF	downF	HORVU.MOREX.r3.7HG0737420	chr7H:597583840-597586217	Protein kinase	GO:0004672,GO:0005524,GO:0006468,GO:0016020,GO:0016021,GO:0016301,GO:0016310,GO:0030246,
HORVU1Hr1G055440.1	1_Intersect_PWE	Nucleoside diphosphate kinase family protein		downF	upF	downF	HORVU.MOREX.r3.1HG0057580	chr1H:383417712-383418311	PRA1 family protein	GO:0016020,GO:0016021,
HORVU1Hr1G055440.1	1_Intersect_PWE	Nucleoside diphosphate kinase family protein		downF	upF	downF	HORVU.MOREX.r3.1HG0057590	chr1H:383419737-383422307	Nucleoside diphosphate kinase	GO:0000166,GO:0004550,GO:0005524,GO:0006165,GO:0006183,GO:0006228,GO:0006241,GO:0016301,GO:0016310,GO:0016740,
HORVU1Hr1G062900.2	1_Intersect_PWE	Argininosuccinate synthase		downF	upF	downF	HORVU.MOREX.r3.1HG0064320	chr1H:423206054-423210519	Argininosuccinate synthase	GO:0004055,GO:0005524,GO:0006526,
HORVU2Hr1G011200.2	1_Intersect_PWE	Kinesin-like protein		downF	upF	downF	HORVU.MOREX.r3.2HG0105270	chr2H:19972184-19977960	UPF0307 protein
HORVU2Hr1G125230.1	1_Intersect_PWE	Receptor-like protein kinase		downF	upF	downF	HORVU.MOREX.r3.2HG0215660	chr2H:658914065-658916782	Kinase, putative	GO:0004672,GO:0004715,GO:0005524,GO:0006468,GO:0016020,GO:0016021,GO:0016301,GO:0016310,GO:0016740,GO:0018108,GO:0030246,
HORVU3Hr1G013180.1	1_Intersect_PWE	Serine/threonine-protein kinase		downF	upF	downF	HORVU.MOREX.r3.3HG0230430	chr3H:23047140-23049650	Serine/threonine-protein kinase	GO:0000166,GO:0004672,GO:0004674,GO:0005524,GO:0006468,GO:0016301,GO:0016310,GO:0016740,GO:0048544,
HORVU3Hr1G049610.1	1_Intersect_PWE	Carbamoyl-phosphate synthase large chain		downF	upF	downF	HORVU.MOREX.r3.3HG0266920	chr3H:321858827-321863807	Carbamoyl-phosphate synthase large chain	GO:0000166,GO:0005524,GO:0006807,GO:0046872,
HORVU3Hr1G092470.1	1_Intersect_PWE	Plant protein of unknown function (DUF868)		downF	upF	downF	HORVU.MOREX.r3.3HG0308630	chr3H:567853665-567855077	DUF868 family protein (DUF868)
HORVU4Hr1G071020.1	1_Intersect_PWE	sugar transporter 9		downF	upF	downF	HORVU.MOREX.r3.4HG0399620	chr4H:548782242-548784362	Sugar transporter family protein, expressed	GO:0005215,GO:0008643,GO:0016020,GO:0016021,GO:0022857,GO:0055085,
HORVU5Hr1G009610.2	1_Intersect_PWE	60S ribosomal protein L36-3		downF	upF	downF
HORVU5Hr1G064020.3	1_Intersect_PWE	Tetraspanin family protein		downF	upF	downF	HORVU.MOREX.r3.5HG0482390	chr5H:440713562-440715670	Tetraspanin family protein	GO:0016020,GO:0016021,
HORVU5Hr1G098640.1	1_Intersect_PWE	receptor kinase 2		downF	upF	downF	HORVU.MOREX.r3.5HG0513630	chr5H:535365636-535367831	Lectin receptor kinase	GO:0004672,GO:0005524,GO:0006468,GO:0016020,GO:0016021,GO:0016301,GO:0016310,GO:0030246,
HORVU5Hr1G100700.3	1_Intersect_PWE	Elongation factor 1-alpha		downF	upF	downF
HORVU5Hr1G104720.1	1_Intersect_PWE	30S ribosomal protein S13		downF	upF	downF	HORVU.MOREX.r3.5HG0518160	chr5H:545405540-545407378	30S ribosomal protein S13	GO:0003676,GO:0003723,GO:0003735,GO:0005622,GO:0005840,GO:0006412,GO:0019843,
HORVU6Hr1G041750.3	1_Intersect_PWE	60S ribosomal protein L6		downF	upF	downF	HORVU.MOREX.r3.6HG0581690	chr6H:224174755-224176583	60S ribosomal protein L6	GO:0003735,GO:0005622,GO:0005840,GO:0006412,
HORVU6Hr1G052600.3	1_Intersect_PWE	60S ribosomal protein L6		downF	upF	downF	HORVU.MOREX.r3.6HG0589920	chr6H:321499757-321501563	60S ribosomal protein L6	GO:0003735,GO:0005622,GO:0005840,GO:0006412,
HORVU7Hr1G063280.1	1_Intersect_PWE	60S ribosomal protein L27-3		downF	upF	downF	HORVU.MOREX.r3.7HG0746570	chr7H:617822894-617823671	60S ribosomal protein L27	GO:0003735,GO:0005622,GO:0005840,GO:0006412,
HORVU7Hr1G080630.1	1_Intersect_PWE	60S ribosomal protein L22-2		downF	upF	downF	HORVU.MOREX.r3.7HG0710130	chr7H:461994307-461995781	60S ribosomal protein L22, putative	GO:0003735,GO:0005622,GO:0005840,GO:0006412,
HORVU7Hr1G108790.1	1_Intersect_PWE	ureide permease 2		downF	upF	downF	HORVU.MOREX.r3.7HG0738140	chr7H:599195697-599198604	Ureide permease-like protein	GO:0016020,GO:0016021,GO:0022857,GO:0055085,GO:0071705,
HORVU7Hr1G029720.8	1_Intersect_PWE	RING/U-box superfamily protein		downF	upF	upF	HORVU.MOREX.r3.7HG0658550	chr7H:56562760-56564515	RING/U-box superfamily protein
HORVU0Hr1G007680.12	1_Intersect_PWE	#N/A		upF	upF	downF	HORVU.MOREX.r3.4HG0341090	chr4H:32534470-32536187	Type I inositol-1,4,5-trisphosphate 5-phosphatase	GO:0016787,GO:0046856,
HORVU0Hr1G020580.1	1_Intersect_PWE	#N/A		upF	upF	downF
HORVU1Hr1G045610.5	1_Intersect_PWE	membrane steroid binding protein 1		upF	upF	downF	HORVU.MOREX.r3.1HG0048010	chr1H:314959183-314961702	Membrane steroid-binding protein	GO:0016020,GO:0016021,
HORVU1Hr1G082670.6	1_Intersect_PWE	AP2/B3 transcription factor family protein	HvRAV1-like	upF	upF	downF	HORVU.MOREX.r3.1HG0083370	chr1H:492192634-492193945	AP2/B3 transcription factor family protein
HORVU1Hr1G082670.6	1_Intersect_PWE	AP2/B3 transcription factor family protein	HvRAV1-like	upF	upF	downF	HORVU.MOREX.r3.1HG0083430	chr1H:492241938-492243134	Retrovirus-related Pol polyprotein LINE-1	GO:0003887,GO:0016740,GO:0016779,GO:0071897,
HORVU1Hr1G082670.6	1_Intersect_PWE	AP2/B3 transcription factor family protein	HvRAV1-like	upF	upF	downF	HORVU.MOREX.r3.1HG0083440	chr1H:492245093-492250596	Lactation elevated protein 1	GO:0005524,
HORVU1Hr1G082670.6	1_Intersect_PWE	AP2/B3 transcription factor family protein	HvRAV1-like	upF	upF	downF	HORVU.MOREX.r3.1HG0083380	chr1H:492208625-492208825	Integrase-type DNA-binding superfamily protein
HORVU1Hr1G082670.6	1_Intersect_PWE	AP2/B3 transcription factor family protein	HvRAV1-like	upF	upF	downF	HORVU.MOREX.r3.1HG0083390	chr1H:492208895-492209206	Cyclin-dependent kinases regulatory subunit	GO:0003676,GO:0007049,GO:0015074,GO:0016538,GO:0045859,GO:0051301,
HORVU1Hr1G082670.6	1_Intersect_PWE	AP2/B3 transcription factor family protein	HvRAV1-like	upF	upF	downF	HORVU.MOREX.r3.1HG0083400	chr1H:492209304-492209513	RNA-directed DNA polymerase (Reverse transcriptase)	GO:0003964,GO:0006278,
HORVU1Hr1G082670.6	1_Intersect_PWE	AP2/B3 transcription factor family protein	HvRAV1-like	upF	upF	downF	HORVU.MOREX.r3.1HG0083410	chr1H:492211910-492213156	Rubisco activase	GO:0005524,
HORVU1Hr1G082670.6	1_Intersect_PWE	AP2/B3 transcription factor family protein	HvRAV1-like	upF	upF	downF	HORVU.MOREX.r3.1HG0083420	chr1H:492241593-492241934	Retrovirus-related Pol polyprotein LINE-1	GO:0003676,GO:0016020,GO:0016021,
HORVU2Hr1G042370.1	1_Intersect_PWE	cellulose-synthase like D2		upF	upF	downF	HORVU.MOREX.r3.2HG0136680	chr2H:180929461-180933086	Cellulose synthase-like protein	GO:0016020,GO:0016021,GO:0016740,GO:0016757,GO:0016760,GO:0030244,
HORVU3Hr1G017590.1	1_Intersect_PWE	unknown protein		upF	upF	downF	HORVU.MOREX.r3.3HG0234710	chr3H:37170327-37171399	OSBP(Oxysterol binding protein)-related protein 4B
HORVU3Hr1G025680.2	1_Intersect_PWE	Carboxypeptidase Y		upF	upF	downF	HORVU.MOREX.r3.3HG0242870	chr3H:86148332-86151147	Carboxypeptidase	GO:0004180,GO:0004185,GO:0006508,GO:0008233,GO:0016787,
HORVU3Hr1G025680.2	1_Intersect_PWE	Carboxypeptidase Y		upF	upF	downF	HORVU.MOREX.r3.3HG0242880	chr3H:86151472-86152569	Phloem protein 2-like protein
HORVU3Hr1G077250.1	1_Intersect_PWE	NAD(P)H dehydrogenase (quinone)		upF	upF	downF	HORVU.MOREX.r3.3HG0294100	chr3H:512328162-512331905	NAD(P)H dehydrogenase (Quinone)	GO:0003955,GO:0010181,GO:0016491,GO:0055114,
HORVU3Hr1G096190.7	1_Intersect_PWE	Protein kinase family protein		upF	upF	downF	HORVU.MOREX.r3.3HG0312090	chr3H:579615715-579620201	Receptor-like protein kinase	GO:0000166,GO:0004672,GO:0004674,GO:0005524,GO:0005576,GO:0005886,GO:0006468,GO:0016020,GO:0016021,GO:0016301,GO:0016310,GO:0016740,GO:0019199,
HORVU3Hr1G096190.7	1_Intersect_PWE	Protein kinase family protein		upF	upF	downF	HORVU.MOREX.r3.3HG0312100	chr3H:579635355-579635696	Retrovirus-related Pol polyprotein from transposon TNT 1-94
HORVU3Hr1G105400.3	1_Intersect_PWE	Glucan endo-1,3-beta-glucosidase GV		upF	upF	downF	HORVU.MOREX.r3.3HG0318840	chr3H:593613410-593614896	Endo-1,3-beta-glucanase	GO:0004553,GO:0005975,GO:0008152,GO:0016787,GO:0016798,
HORVU3Hr1G108900.3	1_Intersect_PWE	LORELEI-LIKE-GPI-ANCHORED PROTEIN 1		upF	upF	downF	HORVU.MOREX.r3.3HG0321860	chr3H:600120107-600121421	Lorelei-like-GPI-anchored protein	GO:0016020,GO:0016021,
HORVU3Hr1G108970.1	1_Intersect_PWE	LORELEI-LIKE-GPI-ANCHORED PROTEIN 1		upF	upF	downF	HORVU.MOREX.r3.3HG0322050	chr3H:600440794-600442118	GPI-anchored lorelei-like protein	GO:0016020,GO:0016021,
HORVU3Hr1G109010.17	1_Intersect_PWE	receptor kinase 2		upF	upF	downF	HORVU.MOREX.r3.3HG0322040	chr3H:600429268-600433573	Receptor protein kinase, putative	GO:0004672,GO:0004674,GO:0005524,GO:0006468,GO:0016020,GO:0016021,GO:0016301,GO:0016310,
HORVU3Hr1G111550.2	1_Intersect_PWE	undescribed protein		upF	upF	downF
HORVU4Hr1G015770.3	1_Intersect_PWE	receptor kinase 2		upF	upF	downF	HORVU.MOREX.r3.4HG0344820	chr4H:56125101-56131981	receptor kinase 1
HORVU4Hr1G022950.11	1_Intersect_PWE	vacuolar sorting receptor homolog 1		upF	upF	downF	HORVU.MOREX.r3.4HG0352710	chr4H:115654784-115660070	Vacuolar sorting receptor family protein	GO:0005509,GO:0016020,GO:0016021,
HORVU4Hr1G057200.4	1_Intersect_PWE	mitogen-activated protein kinase 3		upF	upF	downF	HORVU.MOREX.r3.4HG0385780	chr4H:458285872-458288174	Mitogen-activated protein kinase	GO:0000165,GO:0000166,GO:0004672,GO:0004674,GO:0004707,GO:0005524,GO:0005622,GO:0006468,GO:0016301,GO:0016310,GO:0016740,
HORVU4Hr1G057200.4	1_Intersect_PWE	mitogen-activated protein kinase 3		upF	upF	downF	HORVU.MOREX.r3.4HG0385770	chr4H:458285465-458285692	Protein translocase subunit SecA	GO:0000166,GO:0005524,GO:0005737,GO:0005886,GO:0006605,GO:0006886,GO:0015031,GO:0016020,GO:0017038,
HORVU4Hr1G067450.7	1_Intersect_PWE	sugar transporter protein 7		upF	upF	downF	HORVU.MOREX.r3.4HG0396130	chr4H:530805165-530810085	Sugar transporter, putative	GO:0005215,GO:0008643,GO:0016020,GO:0016021,GO:0016491,GO:0022857,GO:0032440,GO:0055085,GO:0055114,
HORVU4Hr1G077680.11	1_Intersect_PWE	HXXXD-type acyl-transferase family protein		upF	upF	downF	HORVU.MOREX.r3.4HG0406060	chr4H:572727192-572728908	Agmatine coumaroyltransferase-2	GO:0016740,GO:0016747,
HORVU4Hr1G078690.2	1_Intersect_PWE	Ras-related protein Rab-6A		upF	upF	downF	HORVU.MOREX.r3.4HG0406980	chr4H:576420448-576422962	Ras-related protein	GO:0003924,GO:0005525,
HORVU5Hr1G005290.1	1_Intersect_PWE	Thaumatin-like protein		upF	upF	downF	HORVU.MOREX.r3.5HG0423100	chr5H:7574264-7575123	Pathogenesis-related thaumatin family protein
HORVU5Hr1G012120.3	1_Intersect_PWE	receptor kinase 2		upF	upF	downF	HORVU.MOREX.r3.5HG0430760	chr5H:30018220-30020484	Kinase, putative	GO:0004672,GO:0004715,GO:0005524,GO:0006468,GO:0016301,GO:0016310,GO:0016740,GO:0018108,GO:0030246,
HORVU5Hr1G055350.3	1_Intersect_PWE	phosphoenolpyruvate carboxylase 1		upF	upF	downF	HORVU.MOREX.r3.5HG0472960	chr5H:387362023-387367646	Phosphoenolpyruvate carboxylase	GO:0003824,GO:0006099,GO:0008964,GO:0015977,
HORVU5Hr1G110180.1	1_Intersect_PWE	phosphate transporter 1		upF	upF	downF	HORVU.MOREX.r3.5HG0523050	chr5H:555512171-555514963	Phosphate transporter	GO:0005315,GO:0006817,GO:0016020,GO:0016021,GO:0022857,GO:0055085,
HORVU7Hr1G033520.1	1_Intersect_PWE	receptor-like protein kinase 1		upF	upF	downF	HORVU.MOREX.r3.7HG0661630	chr7H:67369775-67372434	Lectin receptor kinase	GO:0004672,GO:0005524,GO:0006468,GO:0016020,GO:0016021,GO:0016301,GO:0016310,GO:0030246,
HORVU0Hr1G000340.3	1_Intersect_PWE	#N/A		upF	upF	upF	HORVU.MOREX.r3.1HG0050330	chr1H:335855723-335860192	Cystathionine gamma-lyase	GO:0003824,GO:0016829,GO:0030170,
HORVU0Hr1G012330.1	1_Intersect_PWE	#N/A		upF	upF	upF
HORVU0Hr1G012340.1	1_Intersect_PWE	#N/A		upF	upF	upF
HORVU0Hr1G021630.1	1_Intersect_PWE	#N/A		upF	upF	upF
HORVU0Hr1G038220.1	1_Intersect_PWE	#N/A		upF	upF	upF	HORVU.MOREX.r3.1HG0048930	chr1H:323713562-323714215	Early light-induced protein	GO:0016020,GO:0016021,
HORVU0Hr1G038850.2	1_Intersect_PWE	#N/A		upF	upF	upF
HORVU1Hr1G011790.1	1_Intersect_PWE	undescribed protein		upF	upF	upF
HORVU1Hr1G020690.5	1_Intersect_PWE	Peroxidase superfamily protein		upF	upF	upF	HORVU.MOREX.r3.1HG0021710	chr1H:79840544-79842848	Peroxidase	GO:0004601,GO:0005576,GO:0006979,GO:0016491,GO:0020037,GO:0042744,GO:0046872,GO:0055114,GO:0098869,
HORVU1Hr1G026590.4	1_Intersect_PWE	unknown function		upF	upF	upF	HORVU.MOREX.r3.1HG0028110	chr1H:128862560-128866377	Copper ion binding protein
HORVU1Hr1G039820.1	1_Intersect_PWE	Fatty acid hydroxylase superfamily		upF	upF	upF	HORVU.MOREX.r3.1HG0041710	chr1H:266813553-266818657	Fatty acid hydroxylase superfamily
HORVU1Hr1G053130.1	1_Intersect_PWE	RING/U-box superfamily protein		upF	upF	upF	HORVU.MOREX.r3.1HG0055590	chr1H:371343953-371346481	RING/U-box superfamily protein	GO:0016020,GO:0016021,
HORVU1Hr1G053510.1	1_Intersect_PWE	GRAS family transcription factor		upF	upF	upF	HORVU.MOREX.r3.1HG0055960	chr1H:373728674-373731244	Scarecrow transcription factor family protein	GO:0003700,GO:0005634,GO:0006351,GO:0006355,GO:0043565,GO:0048768,GO:0051301,
HORVU1Hr1G060810.1	1_Intersect_PWE	Gibberellin receptor GID1	HvGID1	upF	upF	upF	HORVU.MOREX.r3.1HG0062680	chr1H:415083050-415085901	Gibberellin receptor GID1a	GO:0008152,GO:0016787,
HORVU1Hr1G071160.1	1_Intersect_PWE	Protein kinase superfamily protein		upF	upF	upF	HORVU.MOREX.r3.1HG0072430	chr1H:458488099-458493564	Kinase family protein	GO:0004672,GO:0005524,GO:0006468,GO:0016301,GO:0016310,
HORVU1Hr1G076460.3	1_Intersect_PWE	Non-symbiotic hemoglobin 1		upF	upF	upF	HORVU.MOREX.r3.1HG0077260	chr1H:477787592-477788349	Hemoglobin	GO:0005344,GO:0015671,GO:0019825,GO:0020037,GO:0046872,
HORVU1Hr1G081950.7	1_Intersect_PWE	respiratory burst oxidase protein F		upF	upF	upF	HORVU.MOREX.r3.1HG0082530	chr1H:490498417-490506603	Respiratory burst oxidase	GO:0004601,GO:0005509,GO:0016020,GO:0016021,GO:0016491,GO:0050664,GO:0055114,GO:0098869,
HORVU1Hr1G084390.2	1_Intersect_PWE	GDSL esterase/lipase		upF	upF	upF	HORVU.MOREX.r3.1HG0085100	chr1H:495260455-495262587	GDSL esterase/lipase	GO:0016788,
HORVU1Hr1G088900.2	1_Intersect_PWE	Chlorophyll a-b binding protein, chloroplastic	HvCAB	upF	upF	upF	HORVU.MOREX.r3.1HG0089260	chr1H:502852103-502853070	Chlorophyll a-b binding protein, chloroplastic	GO:0009507,GO:0009522,GO:0009523,GO:0009535,GO:0009536,GO:0009579,GO:0009765,GO:0015979,GO:0016020,GO:0016021,GO:0016168,GO:0018298,
HORVU1Hr1G091120.1	1_Intersect_PWE	undescribed protein		upF	upF	upF	HORVU.MOREX.r3.1HG0091340	chr1H:506759869-506761180	Protein MIZU-KUSSEI 1
HORVU2Hr1G001320.4	1_Intersect_PWE	Protein NRT1/ PTR FAMILY 8.5		upF	upF	upF	HORVU.MOREX.r3.2HG0096410	chr2H:2285795-2288602	Major Facilitator Superfamily protein, expressed	GO:0016020,GO:0016021,GO:0022857,GO:0055085,
HORVU2Hr1G003450.1	1_Intersect_PWE	Cytochrome P450 superfamily protein		upF	upF	upF	HORVU.MOREX.r3.2HG0098560	chr2H:8046973-8053035	Cytochrome P450	GO:0004497,GO:0005506,GO:0016020,GO:0016021,GO:0016491,GO:0016705,GO:0020037,GO:0046872,GO:0055114,
HORVU2Hr1G005220.3	1_Intersect_PWE	Chalcone synthase 2		upF	upF	upF	HORVU.MOREX.r3.2HG0099970	chr2H:10816755-10818347	Chalcone synthase	GO:0003824,GO:0008152,GO:0009058,GO:0016740,GO:0016746,GO:0016747,
HORVU2Hr1G005220.3	1_Intersect_PWE	Chalcone synthase 2		upF	upF	upF	HORVU.MOREX.r3.2HG0099980	chr2H:10818752-10821023	Glyoxylate reductase/hydroxypyruvate reductase	GO:0005737,GO:0005782,GO:0005829,GO:0007588,GO:0008152,GO:0008465,GO:0016491,GO:0016616,GO:0016618,GO:0030267,GO:0031406,GO:0034641,GO:0042803,GO:0043648,GO:0046487,GO:0050661,GO:0051259,GO:0051287,GO:0055114,GO:0070062,GO:0070402,
HORVU2Hr1G006910.10	1_Intersect_PWE	Cytochrome P450 superfamily protein		upF	upF	upF	HORVU.MOREX.r3.2HG0101410	chr2H:13040409-13044669	Cytochrome P450	GO:0004497,GO:0005506,GO:0016020,GO:0016021,GO:0016491,GO:0016705,GO:0020037,GO:0046872,GO:0055114,
HORVU2Hr1G014590.1	1_Intersect_PWE	Heat stress transcription factor A-2b		upF	upF	upF	HORVU.MOREX.r3.2HG0108550	chr2H:28092092-28096071	Heat shock transcription factor	GO:0003677,GO:0003700,GO:0005634,GO:0006355,GO:0043565,
HORVU2Hr1G015980.1	1_Intersect_PWE	Nicotianamine synthase 9		upF	upF	upF	HORVU.MOREX.r3.2HG0110000	chr2H:31546068-31547625	Nicotianamine synthase	GO:0030410,GO:0030418,
HORVU2Hr1G034420.2	1_Intersect_PWE	WRKY DNA-binding protein 3		upF	upF	upF	HORVU.MOREX.r3.2HG0128680	chr2H:118296258-118300290	WRKY transcription factor, putative	GO:0003677,GO:0003700,GO:0005634,GO:0006351,GO:0006355,GO:0043565,
HORVU2Hr1G038740.1	1_Intersect_PWE	Aquaporin-like superfamily protein		upF	upF	upF	HORVU.MOREX.r3.2HG0133340	chr2H:155853507-155856463	Aquaporin	GO:0015267,GO:0016020,GO:0016021,GO:0055085,
HORVU2Hr1G061190.2	1_Intersect_PWE	amino acid permease 6		upF	upF	upF	HORVU.MOREX.r3.2HG0154170	chr2H:362242963-362247241	Amino acid permease	GO:0016020,GO:0016021,
HORVU2Hr1G066680.2	1_Intersect_PWE	Cysteine proteinase 1		upF	upF	upF	HORVU.MOREX.r3.2HG0159420	chr2H:408283000-408286731	Cysteine proteinase	GO:0006508,GO:0008233,GO:0008234,GO:0016787,
HORVU2Hr1G069880.1	1_Intersect_PWE	Protein of unknown function (DUF 3339)		upF	upF	upF
HORVU2Hr1G078510.3	1_Intersect_PWE	lipoxygenase 3		upF	upF	upF	HORVU.MOREX.r3.2HG0171680	chr2H:500329263-500333786	Lipoxygenase
HORVU2Hr1G087460.1	1_Intersect_PWE	Nuclear transcription factor Y subunit B-3		upF	upF	upF	HORVU.MOREX.r3.2HG0180020	chr2H:551238712-551239461	Nuclear transcription factor Y subunit B	GO:0005634,GO:0006355,GO:0043565,GO:0046982,
HORVU2Hr1G089540.1	1_Intersect_PWE	phenylalanine ammonia-lyase 2		upF	upF	upF	HORVU.MOREX.r3.2HG0182090	chr2H:560662550-560665232	Phenylalanine ammonia-lyase	GO:0003824,GO:0005737,GO:0006559,GO:0009698,GO:0009800,GO:0016829,GO:0016841,GO:0045548,
HORVU2Hr1G099590.1	1_Intersect_PWE	unknown function		upF	upF	upF	HORVU.MOREX.r3.2HG0191470	chr2H:602098425-602101953	Hydroxycinnamoyl transferase	GO:0016740,GO:0016747,
HORVU2Hr1G104580.2	1_Intersect_PWE	At5g37260-like protein		upF	upF	upF	HORVU.MOREX.r3.2HG0196050	chr2H:614938820-614941035	Homeodomain-like superfamily protein
HORVU2Hr1G108110.1	1_Intersect_PWE	Anthocyanidin reductase		upF	upF	upF	HORVU.MOREX.r3.2HG0199210	chr2H:621879870-621881388	Kinase, putative	GO:0004672,GO:0004715,GO:0005524,GO:0006468,GO:0016020,GO:0016021,GO:0016301,GO:0016310,GO:0016740,GO:0018108,GO:0030246,
HORVU2Hr1G108110.1	1_Intersect_PWE	Anthocyanidin reductase		upF	upF	upF	HORVU.MOREX.r3.2HG0199250	chr2H:621942057-621942960	Kinase, putative	GO:0004672,GO:0004715,GO:0005524,GO:0006468,GO:0016020,GO:0016021,GO:0016301,GO:0016310,GO:0016740,GO:0018108,GO:0030246,
HORVU2Hr1G108110.1	1_Intersect_PWE	Anthocyanidin reductase		upF	upF	upF	HORVU.MOREX.r3.2HG0199260	chr2H:621960045-621962628	Glycosyltransferase	GO:0016740,GO:0016757,
HORVU2Hr1G108110.1	1_Intersect_PWE	Anthocyanidin reductase		upF	upF	upF	HORVU.MOREX.r3.2HG0199290	chr2H:621986169-621987255	ArfGap/RecO-like zinc finger domain-containing protein
HORVU2Hr1G108110.1	1_Intersect_PWE	Anthocyanidin reductase		upF	upF	upF	HORVU.MOREX.r3.2HG0199200	chr2H:621866557-621867888	Retrotransposon protein, putative, Ty1-copia subclass	GO:0003676,GO:0008270,GO:0015074,
HORVU2Hr1G108110.1	1_Intersect_PWE	Anthocyanidin reductase		upF	upF	upF	HORVU.MOREX.r3.2HG0199220	chr2H:621884596-621884787	General transcription factor IIH subunit 4	GO:0000438,GO:0000439,GO:0003690,GO:0003700,GO:0004003,GO:0004672,GO:0005634,GO:0005669,GO:0005675,GO:0006281,GO:0006289,GO:0006351,GO:0006355,GO:0006366,GO:0006974,GO:0008094,GO:0008353,GO:0016607,GO:0032508,GO:0070816,
HORVU2Hr1G108110.1	1_Intersect_PWE	Anthocyanidin reductase		upF	upF	upF	HORVU.MOREX.r3.2HG0199230	chr2H:621885029-621885411	Transposon protein, putative, Mutator sub-class, expressed	GO:0008270,
HORVU2Hr1G108110.1	1_Intersect_PWE	Anthocyanidin reductase		upF	upF	upF	HORVU.MOREX.r3.2HG0199240	chr2H:621935401-621935877	Cysteine-rich receptor-kinase-like protein	GO:0004672,GO:0005524,GO:0006468,GO:0016020,GO:0016021,GO:0016301,GO:0016310,
HORVU2Hr1G108110.1	1_Intersect_PWE	Anthocyanidin reductase		upF	upF	upF	HORVU.MOREX.r3.2HG0199270	chr2H:621969069-621969479	Phospholipase D3	GO:0003824,GO:0004630,GO:0005783,GO:0005789,GO:0006629,GO:0016020,GO:0016021,GO:0016042,GO:0016787,GO:0070290,
HORVU2Hr1G108110.1	1_Intersect_PWE	Anthocyanidin reductase		upF	upF	upF	HORVU.MOREX.r3.2HG0199280	chr2H:621969991-621970380	Translation initiation factor IF-2	GO:0000166,GO:0003743,GO:0003924,GO:0005525,GO:0005622,GO:0005737,GO:0006412,GO:0006413,
HORVU2Hr1G109040.4	1_Intersect_PWE	myb-like transcription factor family protein		upF	upF	upF	HORVU.MOREX.r3.2HG0200310	chr2H:623719044-623721882	Myb-like transcription factor family protein	GO:0003677,GO:0005634,GO:0006351,GO:0006355,
HORVU2Hr1G116130.4	1_Intersect_PWE	bZIP transcription factor family protein		upF	upF	upF
HORVU2Hr1G124510.1	1_Intersect_PWE	Vacuolar iron transporter homolog 5		upF	upF	upF	HORVU.MOREX.r3.2HG0214850	chr2H:657324498-657325647	Vacuolar iron transporter-like protein	GO:0016020,GO:0016021,
HORVU2Hr1G124600.1	1_Intersect_PWE	undescribed protein		upF	upF	upF
HORVU3Hr1G005500.6	1_Intersect_PWE	Transcription factor bHLH35		upF	upF	upF	HORVU.MOREX.r3.3HG0224000	chr3H:10963090-10966897	basic helix-loop-helix (bHLH) DNA-binding superfamily protein
HORVU3Hr1G008590.2	1_Intersect_PWE	Chromosome 3B, genomic scaffold, cultivar Chinese Spring		upF	upF	upF	HORVU.MOREX.r3.3HG0226930	chr3H:15942325-15942738	50S ribosomal protein L4	GO:0003723,GO:0003735,GO:0005840,GO:0006412,GO:0019843,GO:0022626,
HORVU3Hr1G019150.1	1_Intersect_PWE	Zinc finger protein 235		upF	upF	upF
HORVU3Hr1G019180.2	1_Intersect_PWE	Zinc finger protein 235		upF	upF	upF
HORVU3Hr1G024920.4	1_Intersect_PWE	undescribed protein		upF	upF	upF	HORVU.MOREX.r3.3HG0242150	chr3H:82738466-82739697	Glycine-rich cell wall structural protein
HORVU3Hr1G027970.5	1_Intersect_PWE	TRICHOME BIREFRINGENCE-LIKE 38		upF	upF	upF	HORVU.MOREX.r3.3HG0245300	chr3H:104439941-104443032	Trichome birefringence-like protein
HORVU3Hr1G032440.2	1_Intersect_PWE	Two-component response regulator-like APRR2	HvGLK1	upF	upF	upF	HORVU.MOREX.r3.3HG0250220	chr3H:146997295-147002929	Two-component response regulator-like protein	GO:0000160,GO:0003677,GO:0005634,GO:0006351,GO:0006355,
HORVU3Hr1G050310.1	1_Intersect_PWE	Chromosome 3B, genomic scaffold, cultivar Chinese Spring		upF	upF	upF	HORVU.MOREX.r3.3HG0267650	chr3H:330065813-330068608	Hydroxyproline-rich glycoprotein family protein, putative	GO:0005634,GO:0005829,GO:0005886,GO:0016020,GO:0016021,
HORVU3Hr1G069780.1	1_Intersect_PWE	respiratory burst oxidase protein F		upF	upF	upF	HORVU.MOREX.r3.3HG0287000	chr3H:474964395-474971247	Respiratory burst oxidase	GO:0004601,GO:0005509,GO:0016020,GO:0016021,GO:0016491,GO:0050664,GO:0055114,GO:0098869,
HORVU3Hr1G074020.2	1_Intersect_PWE	Glutathione S-transferase 1		upF	upF	upF	HORVU.MOREX.r3.3HG0291040	chr3H:498985051-498987278	Glutathione S-transferase	GO:0016740,
HORVU3Hr1G082030.2	1_Intersect_PWE	unknown function		upF	upF	upF	HORVU.MOREX.r3.3HG0298440	chr3H:533886206-533888008	Protein bps1, chloroplastic	GO:0016020,GO:0016021,
HORVU3Hr1G092070.2	1_Intersect_PWE	-		upF	upF	upF
HORVU3Hr1G094580.1	1_Intersect_PWE	undescribed protein		upF	upF	upF
HORVU3Hr1G114900.1	1_Intersect_PWE	11S seed storage protein		upF	upF	upF	HORVU.MOREX.r3.3HG0328330	chr3H:614522697-614524532	11S seed storage globulin A	GO:0045735,
HORVU3Hr1G117590.2	1_Intersect_PWE	23 kDa jasmonate-induced protein		upF	upF	upF	HORVU.MOREX.r3.3HG0330820	chr3H:620353434-620471776	Jasmonate-induced protein
HORVU3Hr1G117630.1	1_Intersect_PWE	Jasmonate induced protein		upF	upF	upF	HORVU.MOREX.r3.3HG0330830	chr3H:620452960-620454127	ATP-dependent helicase/nuclease subunit A	GO:0000166,GO:0003677,GO:0004003,GO:0004386,GO:0004518,GO:0004527,GO:0005524,GO:0006281,GO:0006302,GO:0006974,GO:0016787,GO:0032508,GO:0090305,
HORVU3Hr1G117650.1	1_Intersect_PWE	23 kDa jasmonate-induced protein		upF	upF	upF
HORVU4Hr1G010080.6	1_Intersect_PWE	Growth-regulating factor 6		upF	upF	upF	HORVU.MOREX.r3.4HG0339430	chr4H:26193958-26198115	Growth-regulating factor	GO:0005524,GO:0005634,GO:0006351,GO:0006355,GO:0032502,
HORVU4Hr1G031840.1	1_Intersect_PWE	vacuolar iron transporter 1		upF	upF	upF
HORVU4Hr1G043530.1	1_Intersect_PWE	Phytoalexin deficient 4		upF	upF	upF	HORVU.MOREX.r3.4HG0347000	chr4H:72187056-72190911	Phytoalexin-deficient 4-1 protein	GO:0006629,GO:0016787,
HORVU4Hr1G052200.2	1_Intersect_PWE	serine/threonine protein kinase 1		upF	upF	upF	HORVU.MOREX.r3.4HG0380570	chr4H:413715267-413720462	Non-specific serine/threonine protein kinase	GO:0000166,GO:0004672,GO:0004674,GO:0005524,GO:0006468,GO:0007165,GO:0016301,GO:0016310,GO:0016740,
HORVU4Hr1G056120.2	1_Intersect_PWE	Protein kinase superfamily protein		upF	upF	upF	HORVU.MOREX.r3.4HG0384620	chr4H:449848778-449850300	Kinase family protein	GO:0000166,GO:0004672,GO:0004674,GO:0005524,GO:0005737,GO:0006468,GO:0007346,GO:0016301,GO:0016310,GO:0023014,GO:0031098,GO:0032147,
HORVU4Hr1G060280.1	1_Intersect_PWE	AT-hook motif nuclear-localized protein 22		upF	upF	upF	HORVU.MOREX.r3.4HG0388870	chr4H:479961699-479962841	AT hook motif DNA-binding family protein	GO:0003677,GO:0003680,GO:0003700,GO:0005634,GO:0006351,GO:0006355,
HORVU4Hr1G063980.6	1_Intersect_PWE	Senescence/dehydration-associated protein-related		upF	upF	upF	HORVU.MOREX.r3.4HG0392880	chr4H:508736974-508742650	Senescence/dehydration-associated-like protein
HORVU4Hr1G072620.1	1_Intersect_PWE	ABC transporter G family member 22		upF	upF	upF	HORVU.MOREX.r3.4HG0401260	chr4H:555523133-555528367	ABC transporter G family member	GO:0000166,GO:0005524,GO:0016020,GO:0016021,GO:0016887,
HORVU4Hr1G072620.1	1_Intersect_PWE	ABC transporter G family member 22		upF	upF	upF	HORVU.MOREX.r3.4HG0401270	chr4H:555528374-555528892	Transcription factor	GO:0046983,
HORVU4Hr1G078410.2	1_Intersect_PWE	Homeobox-leucine zipper protein family		upF	upF	upF	HORVU.MOREX.r3.4HG0406710	chr4H:575623572-575625853	Homeobox protein, putative	GO:0003677,GO:0003700,GO:0005634,GO:0006355,GO:0043565,
HORVU4Hr1G079230.1	1_Intersect_PWE	Aquaporin-like superfamily protein		upF	upF	upF	HORVU.MOREX.r3.4HG0407580	chr4H:579244759-579246276	Aquaporin	GO:0015267,GO:0016020,GO:0016021,GO:0055085,
HORVU4Hr1G081040.4	1_Intersect_PWE	ABC transporter G family member 45		upF	upF	upF	HORVU.MOREX.r3.4HG0409120	chr4H:585046636-585065823	ABC transporter family protein	GO:0000166,GO:0005524,GO:0005886,GO:0016020,GO:0016021,GO:0016887,GO:0042626,GO:0055085,
HORVU4Hr1G084290.1	1_Intersect_PWE	ABC transporter C family member 13		upF	upF	upF	HORVU.MOREX.r3.4HG0412040	chr4H:593203074-593210307	Multidrug resistance protein ABC transporter family protein	GO:0000166,GO:0005524,GO:0016020,GO:0016021,GO:0016887,GO:0042626,GO:0055085,
HORVU4Hr1G089560.2	1_Intersect_PWE	Chromosome 3B, genomic scaffold, cultivar Chinese Spring		upF	upF	upF	HORVU.MOREX.r3.4HG0417410	chr4H:606508538-606510631	Cold regulated protein 27	GO:0005634,GO:0009409,GO:0010228,GO:0042752,GO:0080167,
HORVU4Hr1G090860.12	1_Intersect_PWE	metacaspase 1		upF	upF	upF	HORVU.MOREX.r3.4HG0418190	chr4H:608473462-608475421	Metacaspase-1
HORVU5Hr1G001670.1	1_Intersect_PWE	Early-responsive to dehydration stress protein (ERD4)		upF	upF	upF	HORVU.MOREX.r3.5HG0420980	chr5H:4181361-4186425	ERD (Early-responsive to dehydration stress) family protein	GO:0016020,GO:0016021,
HORVU5Hr1G001730.3	1_Intersect_PWE	Leucine-rich receptor-like protein kinase family protein		upF	upF	upF	HORVU.MOREX.r3.5HG0421040	chr5H:4335224-4338220	Receptor protein kinase, putative	GO:0000165,GO:0000166,GO:0000186,GO:0004672,GO:0004674,GO:0004709,GO:0005524,GO:0005622,GO:0006468,GO:0016020,GO:0016021,GO:0016301,GO:0016310,GO:0016491,GO:0016740,GO:0032440,GO:0055114,
HORVU5Hr1G014290.2	1_Intersect_PWE	Auxin-responsive protein IAA31		upF	upF	upF	HORVU.MOREX.r3.5HG0433440	chr5H:44352924-44354166	Auxin-responsive protein	GO:0005634,GO:0006351,GO:0006355,GO:0009734,
HORVU5Hr1G016650.1	1_Intersect_PWE	-		upF	upF	upF
HORVU5Hr1G028550.17	1_Intersect_PWE	ureide permease 1		upF	upF	upF	HORVU.MOREX.r3.5HG0448780	chr5H:152310498-152323817	Ureide permease-like protein	GO:0016020,GO:0016021,GO:0022857,GO:0055085,GO:0071705,
HORVU5Hr1G034150.7	1_Intersect_PWE	Oxidoreductase, zinc-binding dehydrogenase family protein		upF	upF	upF	HORVU.MOREX.r3.5HG0493180	chr5H:485240176-485241820	Alcohol dehydrogenase	GO:0008270,GO:0016491,GO:0055114,
HORVU5Hr1G053020.2	1_Intersect_PWE	unknown function		upF	upF	upF	HORVU.MOREX.r3.5HG0470900	chr5H:371467646-371468389	Seed maturation protein	GO:0009793,
HORVU5Hr1G060370.2	1_Intersect_PWE	vacuolar iron transporter 1		upF	upF	upF	HORVU.MOREX.r3.5HG0478840	chr5H:422158275-422161080	Vacuolar iron transporter-like protein	GO:0016020,GO:0016021,
HORVU5Hr1G065440.5	1_Intersect_PWE	undescribed protein		upF	upF	upF	HORVU.MOREX.r3.5HG0484090	chr5H:446215072-446218025	Basic helix-loop-helix transcription factor	GO:0046983,
HORVU5Hr1G068520.1	1_Intersect_PWE	EF hand family protein		upF	upF	upF	HORVU.MOREX.r3.5HG0486660	chr5H:460768591-460769313	Calcium-binding protein	GO:0005509,GO:0046872,
HORVU5Hr1G071940.2	1_Intersect_PWE	UDP-Glycosyltransferase superfamily protein		upF	upF	upF	HORVU.MOREX.r3.5HG0489730	chr5H:474484531-474486119	Glycosyltransferase	GO:0008152,GO:0016740,GO:0016757,GO:0016758,
HORVU5Hr1G077790.4	1_Intersect_PWE	beta glucosidase 11		upF	upF	upF	HORVU.MOREX.r3.5HG0495330	chr5H:490620063-490624642	Beta-glucosidase	GO:0004553,GO:0005975,
HORVU5Hr1G086960.7	1_Intersect_PWE	RNA-binding protein 3		upF	upF	upF	HORVU.MOREX.r3.5HG0503070	chr5H:510462974-510463950	RNA binding protein	GO:0003676,GO:0003723,GO:0008270,
HORVU5Hr1G086960.7	1_Intersect_PWE	RNA-binding protein 3		upF	upF	upF	HORVU.MOREX.r3.5HG0503080	chr5H:510467017-510468251	Heavy metal-associated protein	GO:0030001,GO:0046872,
HORVU5Hr1G086960.7	1_Intersect_PWE	RNA-binding protein 3		upF	upF	upF	HORVU.MOREX.r3.5HG0503090	chr5H:510470854-510471222	50S ribosomal protein L18	GO:0003735,GO:0005622,GO:0005840,GO:0006412,
HORVU5Hr1G093150.8	1_Intersect_PWE	Homeobox-leucine zipper protein HOX32		upF	upF	upF	HORVU.MOREX.r3.5HG0508470	chr5H:521767711-521773606	Homeobox leucine-zipper protein	GO:0003677,GO:0005634,GO:0008289,
HORVU5Hr1G093850.2	1_Intersect_PWE	Phototropic-responsive NPH3 family protein		upF	upF	upF	HORVU.MOREX.r3.5HG0509260	chr5H:523632905-523635814	BTB/POZ domain-containing protein
HORVU5Hr1G095530.1	1_Intersect_PWE	phytochrome C	HvPhyC	upF	upF	upF	HORVU.MOREX.r3.5HG0511090	chr5H:527774453-527779253	Phytochrome	GO:0000155,GO:0000160,GO:0005622,GO:0006351,GO:0006355,GO:0007165,GO:0009584,GO:0009585,GO:0009881,GO:0017006,GO:0018298,GO:0023014,GO:0042803,GO:0050896,
HORVU5Hr1G095530.1	1_Intersect_PWE	phytochrome C	HvPhyC	upF	upF	upF	HORVU.MOREX.r3.5HG0511100	chr5H:527779461-527783360	DNA topoisomerase 6 subunit A	GO:0000166,GO:0000287,GO:0000737,GO:0003677,GO:0003824,GO:0003916,GO:0003918,GO:0005524,GO:0005634,GO:0005694,GO:0006259,GO:0006265,GO:0009330,GO:0016853,GO:0046872,GO:0061505,
HORVU5Hr1G102240.2	1_Intersect_PWE	Transcription factor PIF5	PIF5	upF	upF	upF	HORVU.MOREX.r3.5HG0515890	chr5H:540005309-540005719	cullin 1
HORVU5Hr1G102240.2	1_Intersect_PWE	Transcription factor PIF5	PIF5	upF	upF	upF	HORVU.MOREX.r3.5HG0515900	chr5H:540006104-540009156	Basic helix-loop-helix transcription factor	GO:0046983,
HORVU5Hr1G102240.2	1_Intersect_PWE	Transcription factor PIF5	PIF5	upF	upF	upF	HORVU.MOREX.r3.5HG0515910	chr5H:540010008-540010556	D-cysteine desulfhydrase	GO:0003824,GO:0016829,GO:0019148,
HORVU5Hr1G102260.1	1_Intersect_PWE	undescribed protein		upF	upF	upF
HORVU5Hr1G102530.2	1_Intersect_PWE	Hfr-2-like protein		upF	upF	upF	HORVU.MOREX.r3.5HG0516150	chr5H:540558117-540560152	Hfr-2-like protein
HORVU5Hr1G109570.1	1_Intersect_PWE	Plant protein of unknown function (DUF868)		upF	upF	upF	HORVU.MOREX.r3.5HG0522450	chr5H:553994964-553996563	DUF868 family protein (DUF868)
HORVU5Hr1G121860.2	1_Intersect_PWE	Sec14p-like phosphatidylinositol transfer family protein		upF	upF	upF	HORVU.MOREX.r3.5HG0534220	chr5H:579644830-579649218	Sec14p-like phosphatidylinositol transfer family protein
HORVU6Hr1G002270.1	1_Intersect_PWE	MADS-box transcription factor family protein		upF	upF	upF
HORVU6Hr1G002330.8	1_Intersect_PWE	MADS-box transcription factor TaAGL1	HvAGL14?	upF	upF	upF	HORVU.MOREX.r3.6HG0540820	chr6H:6878142-6885621	MADS-box transcription factor	GO:0000977,GO:0003677,GO:0003700,GO:0005634,GO:0006351,GO:0006355,GO:0045944,GO:0046983,
HORVU6Hr1G006310.4	1_Intersect_PWE	Thioredoxin superfamily protein		upF	upF	upF	HORVU.MOREX.r3.6HG0543930	chr6H:13944492-13945021	myosin heavy chain, embryonic smooth protein
HORVU6Hr1G006310.4	1_Intersect_PWE	Thioredoxin superfamily protein		upF	upF	upF	HORVU.MOREX.r3.6HG0543940	chr6H:13946769-13947476	Thioredoxin	GO:0005623,GO:0006662,GO:0015035,GO:0045454,GO:0055114,
HORVU6Hr1G014300.1	1_Intersect_PWE	Aquaporin-like superfamily protein		upF	upF	upF	HORVU.MOREX.r3.6HG0551510	chr6H:30538158-30539371	Aquaporin	GO:0015267,GO:0016020,GO:0016021,GO:0055085,
HORVU6Hr1G025050.2	1_Intersect_PWE	undescribed protein		upF	upF	upF
HORVU6Hr1G031330.2	1_Intersect_PWE	Basic-leucine zipper (bZIP) transcription factor family protein		upF	upF	upF	HORVU.MOREX.r3.6HG0570630	chr6H:128541824-128547526	BZIP transcription factor	GO:0003700,GO:0006355,
HORVU6Hr1G031470.1	1_Intersect_PWE	myb-like transcription factor family protein		upF	upF	upF	HORVU.MOREX.r3.6HG0570890	chr6H:130874111-130876511	Myb family transcription factor APL	GO:0003677,GO:0005634,GO:0006351,GO:0006355,GO:0010088,GO:0010089,GO:0045893,
HORVU6Hr1G062190.1	1_Intersect_PWE	HXXXD-type acyl-transferase family protein		upF	upF	upF	HORVU.MOREX.r3.6HG0600010	chr6H:406151435-406154394	Shikimate/quinate hydroxycinnamoyl transferase	GO:0016740,GO:0016747,
HORVU6Hr1G066450.5	1_Intersect_PWE	At5g37260-like protein	HvCIR1	upF	upF	upF	HORVU.MOREX.r3.6HG0604720	chr6H:447070762-447076152	Regulator of chromosome condensation (RCC1) family with FYVE zinc finger domain-containing protein
HORVU6Hr1G066450.5	1_Intersect_PWE	At5g37260-like protein	HvCIR1	upF	upF	upF	HORVU.MOREX.r3.6HG0604730	chr6H:447076892-447080123	MYB-related protein	GO:0003677,GO:0005634,GO:0006351,GO:0006355,
HORVU6Hr1G068650.2	1_Intersect_PWE	undescribed protein		upF	upF	upF
HORVU6Hr1G072660.1	1_Intersect_PWE	TRICHOME BIREFRINGENCE-LIKE 21		upF	upF	upF	HORVU.MOREX.r3.6HG0611780	chr6H:488646493-488648434	Protein trichome birefringence	GO:0005768,GO:0005794,GO:0005802,GO:0009827,GO:0016020,GO:0016021,GO:0016413,GO:0030244,GO:0045489,
HORVU6Hr1G077300.1	1_Intersect_PWE	MADS-box transcription factor 22	HvBM10	upF	upF	upF	HORVU.MOREX.r3.6HG0616500	chr6H:512734835-512741542	MADS box transcription factor	GO:0000977,GO:0003677,GO:0003700,GO:0005634,GO:0006351,GO:0006355,GO:0045944,GO:0046983,
HORVU6Hr1G087330.4	1_Intersect_PWE	ENTH/ANTH/VHS superfamily protein		upF	upF	upF	HORVU.MOREX.r3.6HG0626330	chr6H:544182764-544187374	ENTH/ANTH/VHS superfamily protein
HORVU6Hr1G087330.4	1_Intersect_PWE	ENTH/ANTH/VHS superfamily protein		upF	upF	upF	HORVU.MOREX.r3.6HG0626350	chr6H:544187878-544188738	Vacuolar protein sorting 55 containing protein	GO:0005773,GO:0016020,GO:0016021,
HORVU6Hr1G087330.4	1_Intersect_PWE	ENTH/ANTH/VHS superfamily protein		upF	upF	upF	HORVU.MOREX.r3.6HG0626340	chr6H:544183114-544183437	multimeric translocon complex in the outer envelope membrane 132
HORVU6Hr1G090280.3	1_Intersect_PWE	undescribed protein		upF	upF	upF	HORVU.MOREX.r3.6HG0628950	chr6H:551239555-551242710	ARF-GAP domain 13
HORVU6Hr1G091250.1	1_Intersect_PWE	Voltage-gated potassium channel subunit beta-1		upF	upF	upF	HORVU.MOREX.r3.6HG0629810	chr6H:554097813-554100222	Auxin-responsive protein
HORVU6Hr1G091250.1	1_Intersect_PWE	Voltage-gated potassium channel subunit beta-1		upF	upF	upF	HORVU.MOREX.r3.6HG0629820	chr6H:554100639-554106086	Potassium channel beta subunit	GO:0005249,GO:0005737,GO:0006813,GO:0071805,
HORVU6Hr1G092970.3	1_Intersect_PWE	Aquaporin-like superfamily protein		upF	upF	upF	HORVU.MOREX.r3.6HG0631700	chr6H:557290843-557292414	Aquaporin	GO:0015267,GO:0016020,GO:0016021,GO:0055085,
HORVU7Hr1G030200.1	1_Intersect_PWE	undescribed protein		upF	upF	upF
HORVU7Hr1G030210.2	1_Intersect_PWE	Jacalin-like lectin domain containing protein		upF	upF	upF	HORVU.MOREX.r3.7HG0658930	chr7H:58592344-58593187	Dirigent protein	GO:0005576,GO:0030246,GO:0048046,
HORVU7Hr1G030380.2	1_Intersect_PWE	cinnamoyl coa reductase 1		upF	upF	upF	HORVU.MOREX.r3.7HG0659120	chr7H:59412781-59415058	Cinnamoyl-CoA reductase	GO:0003824,GO:0016491,GO:0016621,GO:0050662,GO:0055114,
HORVU7Hr1G036130.1	1_Intersect_PWE	MADS-box transcription factor 55	HvVRT-2	upF	upF	upF	HORVU.MOREX.r3.7HG0664320	chr7H:80759161-80765868	MADS box transcription factor	GO:0000977,GO:0003677,GO:0003700,GO:0005634,GO:0006351,GO:0006355,GO:0045944,GO:0046983,
HORVU7Hr1G051260.3	1_Intersect_PWE	3-hydroxy-3-methylglutaryl-coenzyme A reductase 3		upF	upF	upF	HORVU.MOREX.r3.7HG0680680	chr7H:182214382-182218540	3-hydroxy-3-methylglutaryl coenzyme A reductase	GO:0004420,GO:0005783,GO:0005789,GO:0008299,GO:0015936,GO:0016020,GO:0016021,GO:0016491,GO:0016616,GO:0050661,GO:0050662,GO:0055114,
HORVU7Hr1G069570.1	1_Intersect_PWE	undescribed protein		upF	upF	upF
HORVU7Hr1G069580.1	1_Intersect_PWE	unknown function		upF	upF	upF
HORVU7Hr1G074920.1	1_Intersect_PWE	unknown function		upF	upF	upF
HORVU7Hr1G083670.3	1_Intersect_PWE	Cytochrome P450 superfamily protein		upF	upF	upF	HORVU.MOREX.r3.7HG0713370	chr7H:486481709-486483574	Cytochrome P450 family protein	GO:0004497,GO:0005506,GO:0016020,GO:0016021,GO:0016491,GO:0016705,GO:0016709,GO:0020037,GO:0044550,GO:0046872,GO:0055114,
HORVU7Hr1G090970.1	1_Intersect_PWE	Heavy metal transport/detoxification superfamily protein		upF	upF	upF	HORVU.MOREX.r3.7HG0720860	chr7H:532947435-532948728	Heavy metal-associated domain containing protein, expressed	GO:0005737,GO:0030001,GO:0046872,GO:0046914,GO:0046916,
HORVU7Hr1G092940.2	1_Intersect_PWE	Potassium transporter family protein		upF	upF	upF	HORVU.MOREX.r3.7HG0723120	chr7H:546240161-546244977	Potassium transporter	GO:0006811,GO:0006813,GO:0015079,GO:0016020,GO:0016021,GO:0071805,
HORVU7Hr1G106480.4	1_Intersect_PWE	NAC domain containing protein 1		upF	upF	upF	HORVU.MOREX.r3.7HG0735630	chr7H:593140182-593144395	NAC domain protein	GO:0003677,GO:0005634,GO:0006351,GO:0006355,
HORVU7Hr1G115260.1	1_Intersect_PWE	UDP-Glycosyltransferase superfamily protein		upF	upF	upF
HORVU0Hr1G000960.10	2_Intersect_PW	#N/A		downF	downF	#N/A
HORVU0Hr1G001760.1	2_Intersect_PW	#N/A		downF	downF	#N/A	HORVU.MOREX.r3.2HG0096520	chr2H:2503906-2506708	Pentatricopeptide repeat-containing protein	GO:0008270,
HORVU0Hr1G005340.1	2_Intersect_PW	#N/A		downF	downF	#N/A
HORVU0Hr1G015610.1	2_Intersect_PW	#N/A		downF	downF	#N/A
HORVU0Hr1G015620.1	2_Intersect_PW	#N/A		downF	downF	#N/A
HORVU0Hr1G016150.1	2_Intersect_PW	#N/A		downF	downF	#N/A	HORVU.MOREX.r3.6HG0594060	chr6H:358462456-358467292	RNA-binding family protein, putative	GO:0003676,GO:0003723,
HORVU0Hr1G016160.1	2_Intersect_PW	#N/A		downF	downF	#N/A
HORVU0Hr1G017560.14	2_Intersect_PW	#N/A		downF	downF	#N/A	HORVU.MOREX.r3.6HG0629730	chr6H:553811209-553812711	Inosine-5'-monophosphate dehydrogenase
HORVU0Hr1G017560.14	2_Intersect_PW	#N/A		downF	downF	#N/A	HORVU.MOREX.r3.6HG0629720	chr6H:553801379-553811560	Cytochrome P450, putative	GO:0004497,GO:0005506,GO:0016491,GO:0016705,GO:0020037,GO:0046872,GO:0055114,GO:0070330,
HORVU0Hr1G023300.3	2_Intersect_PW	#N/A		downF	downF	#N/A
HORVU0Hr1G030020.2	2_Intersect_PW	#N/A		downF	downF	#N/A
HORVU0Hr1G038960.25	2_Intersect_PW	#N/A		downF	downF	#N/A	HORVU.MOREX.r3.6HG0555190	chr6H:43067863-43068484	Protein FAR1-RELATED SEQUENCE 5	GO:0006355,GO:0008270,
HORVU0Hr1G040440.1	2_Intersect_PW	#N/A		downF	downF	#N/A	HORVU.MOREX.r3.4HG0368950	chr4H:278455155-278468411	Pimeloyl-[acyl-carrier protein] methyl ester esterase	GO:0003824,GO:0005737,GO:0009102,GO:0016787,GO:0052689,
HORVU1Hr1G003960.1	2_Intersect_PW	Elongation factor 2		downF	downF	#N/A	HORVU.MOREX.r3.1HG0004230	chr1H:8949406-8953478	Elongation factor	GO:0003746,GO:0003924,GO:0005525,GO:0006414,
HORVU1Hr1G006860.7	2_Intersect_PW	Glucose-6-phosphate isomerase		downF	downF	#N/A	HORVU.MOREX.r3.1HG0007200	chr1H:14710882-14717791	Glucose-6-phosphate isomerase	GO:0004347,GO:0006094,GO:0006096,GO:0016853,
HORVU1Hr1G010000.1	2_Intersect_PW	undescribed protein		downF	downF	#N/A
HORVU1Hr1G012440.1	2_Intersect_PW	Pentatricopeptide repeat-containing protein		downF	downF	#N/A	HORVU.MOREX.r3.1HG0013020	chr1H:32223495-32225812	Pentatricopeptide repeat-containing protein
HORVU1Hr1G016290.1	2_Intersect_PW	undescribed protein		downF	downF	#N/A
HORVU1Hr1G017980.1	2_Intersect_PW	undescribed protein		downF	downF	#N/A
HORVU1Hr1G021590.5	2_Intersect_PW	Glycogen synthase	HvSSIIIa	downF	downF	#N/A	HORVU.MOREX.r3.1HG0022500	chr1H:84426007-84435125	Starch synthase family protein	GO:0004373,GO:0009011,GO:0009507,GO:0019252,GO:2001070,
HORVU1Hr1G028680.1	2_Intersect_PW	Thioredoxin superfamily protein		downF	downF	#N/A	HORVU.MOREX.r3.1HG0030500	chr1H:149058491-149064498	Thioredoxin	GO:0005623,GO:0045454,
HORVU1Hr1G031010.1	2_Intersect_PW	Ion channel pollux-like protein		downF	downF	#N/A	HORVU.MOREX.r3.1HG0033330	chr1H:173863939-173931677	Ion channel pollux-like protein	GO:0006813,GO:0016020,GO:0016021,
HORVU1Hr1G031230.18	2_Intersect_PW	ferrochelatase 2		downF	downF	#N/A	HORVU.MOREX.r3.1HG0033390	chr1H:175269195-175288379	Ferrochelatase	GO:0004325,GO:0006779,GO:0006783,GO:0009507,GO:0016829,
HORVU1Hr1G032670.11	2_Intersect_PW	Pentatricopeptide repeat (PPR) superfamily protein		downF	downF	#N/A	HORVU.MOREX.r3.1HG0034560	chr1H:189735412-189778937	Pentatricopeptide repeat-containing protein, putative	GO:0016020,GO:0016021,
HORVU1Hr1G035050.1	2_Intersect_PW	undescribed protein		downF	downF	#N/A
HORVU1Hr1G035340.1	2_Intersect_PW	undescribed protein		downF	downF	#N/A
HORVU1Hr1G035930.1	2_Intersect_PW	SKP1-like 4		downF	downF	#N/A	HORVU.MOREX.r3.1HG0037990	chr1H:233234428-233236619	SKP1-like protein	GO:0006511,
HORVU1Hr1G036060.45	2_Intersect_PW	cationic amino acid transporter 2		downF	downF	#N/A	HORVU.MOREX.r3.1HG0037780	chr1H:231739795-231751220	Cationic amino acid transporter, putative	GO:0016020,GO:0016021,GO:0022857,GO:0055085,
HORVU1Hr1G036670.1	2_Intersect_PW	F-box domain containing protein-like		downF	downF	#N/A	HORVU.MOREX.r3.1HG0038230	chr1H:236928028-236929524	F-box family protein
HORVU1Hr1G036700.1	2_Intersect_PW	undescribed protein		downF	downF	#N/A
HORVU1Hr1G042060.1	2_Intersect_PW	Xaa-Pro aminopeptidase 1		downF	downF	#N/A	HORVU.MOREX.r3.1HG0044100	chr1H:288495510-288510795	Xaa-pro aminopeptidase, putative	GO:0004177,GO:0006508,GO:0016787,GO:0046872,GO:0070006,
HORVU1Hr1G043730.7	2_Intersect_PW	DMT(Drug/metabolite transporter) superfamily permease		downF	downF	#N/A	HORVU.MOREX.r3.1HG0046030	chr1H:302747637-302756951	WAT1-related protein	GO:0016020,GO:0016021,
HORVU1Hr1G043820.4	2_Intersect_PW	alpha-galactosidase 2	HvAGAL2	downF	downF	#N/A	HORVU.MOREX.r3.1HG0046150	chr1H:303581211-303586895	Alpha-galactosidase
HORVU1Hr1G045520.1	2_Intersect_PW	Thylakoid lumenal 17.4 kDa protein, chloroplastic		downF	downF	#N/A	HORVU.MOREX.r3.1HG0047910	chr1H:314314210-314315957	Tetratricopeptide repeat (TPR)-like superfamily protein
HORVU1Hr1G045520.1	2_Intersect_PW	Thylakoid lumenal 17.4 kDa protein, chloroplastic		downF	downF	#N/A	HORVU.MOREX.r3.1HG0047920	chr1H:314315970-314320150	Thylakoid lumenal 17.4 kDa protein, chloroplastic
HORVU1Hr1G047390.1	2_Intersect_PW	SAUR-like auxin-responsive protein family		downF	downF	#N/A	HORVU.MOREX.r3.1HG0049910	chr1H:332377088-332377951	Auxin-responsive family protein	GO:0005634,GO:0005737,GO:0009733,GO:1900140,
HORVU1Hr1G047820.1	2_Intersect_PW	Aldo-keto reductase family 4 member C9		downF	downF	#N/A	HORVU.MOREX.r3.1HG0050310	chr1H:335767965-335780019	Aldo/keto reductase family protein, putative, expressed	GO:0009443,GO:0009507,GO:0016491,GO:0042821,GO:0050236,GO:0055114,GO:0070402,
HORVU1Hr1G049040.1	2_Intersect_PW	undescribed protein		downF	downF	#N/A
HORVU1Hr1G051160.1	2_Intersect_PW	Antiholin-like protein LrgB		downF	downF	#N/A	HORVU.MOREX.r3.1HG0053670	chr1H:359139070-359142000	Antiholin-like protein LrgB	GO:0016020,GO:0016021,
HORVU1Hr1G051690.1	2_Intersect_PW	undescribed protein		downF	downF	#N/A	HORVU.MOREX.r3.1HG0054270	chr1H:362789380-362790771	Protein curvature thylakoid chloroplastic-like	GO:0009579,GO:0016020,GO:0016021,
HORVU1Hr1G051700.6	2_Intersect_PW	Protein CURVATURE THYLAKOID 1B, chloroplastic		downF	downF	#N/A	HORVU.MOREX.r3.1HG0054270	chr1H:362789380-362790771	Protein curvature thylakoid chloroplastic-like	GO:0009579,GO:0016020,GO:0016021,
HORVU1Hr1G052780.11	2_Intersect_PW	pollen development		downF	downF	#N/A	HORVU.MOREX.r3.1HG0055360	chr1H:369310592-369312934	TSA: Wollemia nobilis Ref_Wollemi_Transcript_5463_1093 transcribed RNA sequence
HORVU1Hr1G054190.1	2_Intersect_PW	unknown function		downF	downF	#N/A
HORVU1Hr1G057360.1	2_Intersect_PW	unknown function		downF	downF	#N/A
HORVU1Hr1G061230.3	2_Intersect_PW	resistance to phytophthora 1		downF	downF	#N/A	HORVU.MOREX.r3.1HG0063020	chr1H:417391408-417393448	Resistance to phytophthora 1 protein	GO:0016020,GO:0016021,
HORVU1Hr1G061350.1	2_Intersect_PW	undescribed protein		downF	downF	#N/A
HORVU1Hr1G063720.6	2_Intersect_PW	WD repeat-containing protein 86		downF	downF	#N/A	HORVU.MOREX.r3.1HG0065120	chr1H:427426225-427431337	Protein kinase superfamily protein
HORVU1Hr1G065110.1	2_Intersect_PW	undescribed protein		downF	downF	#N/A	HORVU.MOREX.r3.1HG0066660	chr1H:435244743-435245042	TCP family transcription factor
HORVU1Hr1G065950.7	2_Intersect_PW	unknown protein		downF	downF	#N/A	HORVU.MOREX.r3.1HG0067390	chr1H:438171449-438174318	U3 small nucleolar RNA-associated protein 14 B isoform 3	GO:0016020,GO:0016021,
HORVU1Hr1G066270.1	2_Intersect_PW	undescribed protein		downF	downF	#N/A	HORVU.MOREX.r3.1HG0067740	chr1H:439947271-439947786	Amphipathic helix repeat-containing protein
HORVU1Hr1G069440.3	2_Intersect_PW	Acetyltransferase NSI		downF	downF	#N/A	HORVU.MOREX.r3.1HG0070690	chr1H:452373187-452376886	Acetyltransferase	GO:0016740,
HORVU1Hr1G069470.1	2_Intersect_PW	UDP-Glycosyltransferase superfamily protein		downF	downF	#N/A	HORVU.MOREX.r3.1HG0070730	chr1H:452592456-452594119	Glycosyltransferase	GO:0008152,GO:0016740,GO:0016757,GO:0016758,
HORVU1Hr1G070780.2	2_Intersect_PW	unknown function		downF	downF	#N/A	HORVU.MOREX.r3.1HG0072180	chr1H:457559652-457562196	Recombination protein RecR	GO:0003677,GO:0006281,GO:0006310,GO:0006974,GO:0046872,
HORVU1Hr1G070850.3	2_Intersect_PW	unknown function		downF	downF	#N/A
HORVU1Hr1G075270.8	2_Intersect_PW	Transcription elongation factor Spt5		downF	downF	#N/A	HORVU.MOREX.r3.1HG0076280	chr1H:474544210-474557403	Transcription elongation factor Spt5-like protein, putative	GO:0003746,GO:0006355,GO:0006414,
HORVU1Hr1G077770.9	2_Intersect_PW	Outer envelope protein 80, chloroplastic		downF	downF	#N/A	HORVU.MOREX.r3.1HG0078560	chr1H:481503548-481509167	Outer envelope protein 80, chloroplastic	GO:0019867,
HORVU1Hr1G080460.7	2_Intersect_PW	Type IV inositol polyphosphate 5-phosphatase 3		downF	downF	#N/A	HORVU.MOREX.r3.1HG0081110	chr1H:487811716-487816569	Type I inositol-1,4,5-trisphosphate 5-phosphatase 1	GO:0016787,GO:0046856,
HORVU1Hr1G082690.6	2_Intersect_PW	AFG1-like ATPase family protein		downF	downF	#N/A	HORVU.MOREX.r3.1HG0083440	chr1H:492245093-492250596	Lactation elevated protein 1	GO:0005524,
HORVU1Hr1G083500.1	2_Intersect_PW	Gag-pol polyprotein		downF	downF	#N/A	HORVU.MOREX.r3.1HG0084100	chr1H:493823024-493827181	Retrovirus-related Pol polyprotein from transposon TNT 1-94	GO:0003676,GO:0008270,GO:0015074,
HORVU2Hr1G000420.2	2_Intersect_PW	HXXXD-type acyl-transferase family protein		downF	downF	#N/A	HORVU.MOREX.r3.2HG0095860	chr2H:1072755-1074315	3'-N-debenzoyl-2'-deoxytaxol N-benzoyltransferase	GO:0016740,GO:0016747,
HORVU2Hr1G002810.1	2_Intersect_PW	Retrotransposon protein, putative, Ty1-copia subclass		downF	downF	#N/A	HORVU.MOREX.r3.2HG0097670	chr2H:5136226-5137233	Retrovirus-related Pol polyprotein from transposon TNT 1-94
HORVU2Hr1G003890.1	2_Intersect_PW	2-oxoglutarate (2OG) and Fe(II)-dependent oxygenase superfamily protein		downF	downF	#N/A	HORVU.MOREX.r3.2HG0099040	chr2H:9067426-9074962	2-oxoglutarate (2OG) and Fe(II)-dependent oxygenase superfamily protein
HORVU2Hr1G003900.1	2_Intersect_PW	2-oxoglutarate (2OG) and Fe(II)-dependent oxygenase superfamily protein		downF	downF	#N/A
HORVU2Hr1G007350.1	2_Intersect_PW	flowering promoting factor 1		downF	downF	#N/A	HORVU.MOREX.r3.2HG0101700	chr2H:13621316-13622667	F-box domain protein
HORVU2Hr1G007350.1	2_Intersect_PW	flowering promoting factor 1		downF	downF	#N/A	HORVU.MOREX.r3.2HG0101720	chr2H:13641581-13642282	Flowering-promoting factor 1-like protein 1
HORVU2Hr1G007350.1	2_Intersect_PW	flowering promoting factor 1		downF	downF	#N/A	HORVU.MOREX.r3.2HG0101710	chr2H:13637551-13637991	tRNA-splicing endonuclease subunit Sen2-2	GO:0000213,GO:0003676,GO:0004518,GO:0004519,GO:0006388,GO:0090305,GO:0090501,GO:0090502,
HORVU2Hr1G007350.1	2_Intersect_PW	flowering promoting factor 1		downF	downF	#N/A	HORVU.MOREX.r3.2HG0101730	chr2H:13668062-13668295	Transposon protein, putative, Pong sub-class	GO:0016788,
HORVU2Hr1G007350.1	2_Intersect_PW	flowering promoting factor 1		downF	downF	#N/A	HORVU.MOREX.r3.2HG0101740	chr2H:13699783-13700738	ATP-dependent Clp protease ATP-binding subunit ClpX	GO:0000166,GO:0005524,GO:0006457,GO:0008270,GO:0046872,GO:0046983,GO:0051082,
HORVU2Hr1G007350.1	2_Intersect_PW	flowering promoting factor 1		downF	downF	#N/A	HORVU.MOREX.r3.2HG0101750	chr2H:13731537-13732151	Transposon protein, putative, Pong sub-class	GO:0016788,
HORVU2Hr1G007350.1	2_Intersect_PW	flowering promoting factor 1		downF	downF	#N/A	HORVU.MOREX.r3.2HG0101760	chr2H:13762651-13763964	Transposon protein, putative, Pong sub-class	GO:0016788,
HORVU2Hr1G007490.2	2_Intersect_PW	flowering promoting factor 1		downF	downF	#N/A	HORVU.MOREX.r3.2HG0101810	chr2H:13930668-13931517	Flowering-promoting factor 1-like protein 1
HORVU2Hr1G007490.2	2_Intersect_PW	flowering promoting factor 1		downF	downF	#N/A	HORVU.MOREX.r3.2HG0101820	chr2H:13943793-13944047	ubiquitin-specific protease 10
HORVU2Hr1G007490.2	2_Intersect_PW	flowering promoting factor 1		downF	downF	#N/A	HORVU.MOREX.r3.2HG0101830	chr2H:13964072-13964317	Capsule polysaccharide export inner-membrane protein KpsE	GO:0005351,GO:0005886,GO:0008643,GO:0009276,GO:0015774,GO:0016020,GO:0016021,GO:0034219,GO:1902600,
HORVU2Hr1G007490.2	2_Intersect_PW	flowering promoting factor 1		downF	downF	#N/A	HORVU.MOREX.r3.2HG0101840	chr2H:13966193-13966450	Alkyl transferase	GO:0016740,GO:0016765,
HORVU2Hr1G007490.2	2_Intersect_PW	flowering promoting factor 1		downF	downF	#N/A	HORVU.MOREX.r3.2HG0101850	chr2H:13976310-13976549	ubiquitin-specific protease 26
HORVU2Hr1G012850.8	2_Intersect_PW	IAA-amino acid hydrolase ILR1-like 8		downF	downF	#N/A	HORVU.MOREX.r3.2HG0107060	chr2H:24493782-24497472	IAA-amino acid hydrolase ILR1	GO:0008152,GO:0016787,
HORVU2Hr1G012850.8	2_Intersect_PW	IAA-amino acid hydrolase ILR1-like 8		downF	downF	#N/A	HORVU.MOREX.r3.2HG0107040	chr2H:24483470-24483793	Retrotransposon protein, putative, Ty3-gypsy subclass
HORVU2Hr1G012850.8	2_Intersect_PW	IAA-amino acid hydrolase ILR1-like 8		downF	downF	#N/A	HORVU.MOREX.r3.2HG0107050	chr2H:24485405-24487264	Polyprotein	GO:0003676,GO:0003964,GO:0004518,GO:0004519,GO:0006278,GO:0008270,GO:0016740,GO:0016779,GO:0016787,GO:0046872,GO:0090305,
HORVU2Hr1G016070.6	2_Intersect_PW	Disease resistance RPP13-like protein 4		downF	downF	#N/A	HORVU.MOREX.r3.2HG0110070	chr2H:31715505-31726497	Disease resistance protein (TIR-NBS-LRR class) family
HORVU2Hr1G016750.17	2_Intersect_PW	serine/threonine protein kinase 1		downF	downF	#N/A	HORVU.MOREX.r3.2HG0110760	chr2H:33605689-33607819	Calmodulin	GO:0005509,
HORVU2Hr1G016750.17	2_Intersect_PW	serine/threonine protein kinase 1		downF	downF	#N/A	HORVU.MOREX.r3.2HG0110770	chr2H:33608101-33608375	Dihydrofolate reductase
HORVU2Hr1G016750.17	2_Intersect_PW	serine/threonine protein kinase 1		downF	downF	#N/A	HORVU.MOREX.r3.2HG0110780	chr2H:33608564-33609626	Dihydrofolate reductase
HORVU2Hr1G016750.17	2_Intersect_PW	serine/threonine protein kinase 1		downF	downF	#N/A	HORVU.MOREX.r3.2HG0110800	chr2H:33611366-33613270	Non-specific serine/threonine protein kinase	GO:0000166,GO:0004672,GO:0004674,GO:0005524,GO:0006468,GO:0007165,GO:0016301,GO:0016310,GO:0016740,
HORVU2Hr1G016750.17	2_Intersect_PW	serine/threonine protein kinase 1		downF	downF	#N/A	HORVU.MOREX.r3.2HG0110790	chr2H:33610230-33610809	Non-specific serine/threonine protein kinase	GO:0000166,GO:0004672,GO:0004674,GO:0005524,GO:0006468,GO:0007165,GO:0016301,GO:0016310,GO:0016740,
HORVU2Hr1G018270.1	2_Intersect_PW	undescribed protein		downF	downF	#N/A
HORVU2Hr1G019900.1	2_Intersect_PW	flowering promoting factor 1		downF	downF	#N/A	HORVU.MOREX.r3.2HG0113810	chr2H:45162674-45163279	Flowering-promoting factor 1-like protein 1
HORVU2Hr1G030950.1	2_Intersect_PW	3-oxoacyl-[acyl-carrier-protein] synthase 2		downF	downF	#N/A	HORVU.MOREX.r3.2HG0124990	chr2H:98059828-98065626	3-oxoacyl-[acyl-carrier-protein] synthase
HORVU2Hr1G032400.3	2_Intersect_PW	alpha/beta-Hydrolases superfamily protein		downF	downF	#N/A	HORVU.MOREX.r3.2HG0126550	chr2H:106887555-106892297	Alpha/beta hydrolase, putative	GO:0003824,GO:0016787,
HORVU2Hr1G033540.4	2_Intersect_PW	dihydroflavonol 4-reductase		downF	downF	#N/A	HORVU.MOREX.r3.2HG0127480	chr2H:112017498-112020502	Anthocyanidin reductase	GO:0003854,GO:0006694,GO:0016491,GO:0016616,GO:0055114,
HORVU2Hr1G033540.4	2_Intersect_PW	dihydroflavonol 4-reductase		downF	downF	#N/A	HORVU.MOREX.r3.2HG0127430	chr2H:111973326-111973868	Retrovirus-related Pol polyprotein from transposon TNT 1-94	GO:0003676,GO:0015074,
HORVU2Hr1G033540.4	2_Intersect_PW	dihydroflavonol 4-reductase		downF	downF	#N/A	HORVU.MOREX.r3.2HG0127440	chr2H:111974959-111975270	Retrovirus-related Pol polyprotein from transposon TNT 1-94	GO:0003676,GO:0015074,
HORVU2Hr1G033540.4	2_Intersect_PW	dihydroflavonol 4-reductase		downF	downF	#N/A	HORVU.MOREX.r3.2HG0127450	chr2H:111976685-111977026	Creatine kinase S-type, mitochondrial	GO:0000166,GO:0003824,GO:0004111,GO:0005524,GO:0005739,GO:0005743,GO:0016020,GO:0016301,GO:0016310,GO:0016740,GO:0016772,
HORVU2Hr1G033540.4	2_Intersect_PW	dihydroflavonol 4-reductase		downF	downF	#N/A	HORVU.MOREX.r3.2HG0127460	chr2H:111987268-111988677	Retrovirus-related Pol polyprotein from transposon TNT 1-94
HORVU2Hr1G033540.4	2_Intersect_PW	dihydroflavonol 4-reductase		downF	downF	#N/A	HORVU.MOREX.r3.2HG0127470	chr2H:111989234-111989593	Isoleucine--tRNA ligase	GO:0000049,GO:0000166,GO:0002161,GO:0004812,GO:0004822,GO:0005524,GO:0005737,GO:0006412,GO:0006418,GO:0006428,GO:0016874,GO:0046872,GO:0106074,
HORVU2Hr1G036490.11	2_Intersect_PW	Mitochondrial transcription termination factor family protein		downF	downF	#N/A	HORVU.MOREX.r3.2HG0131040	chr2H:137046864-137051246	Mitochondrial transcription termination factor family protein	GO:0003690,GO:0006355,
HORVU2Hr1G037140.3	2_Intersect_PW	SAUR-like auxin-responsive protein family		downF	downF	#N/A	HORVU.MOREX.r3.2HG0131740	chr2H:142592783-142593466	SAUR-like auxin-responsive protein family, putative	GO:0009733,
HORVU2Hr1G039880.8	2_Intersect_PW	Cyclophilin-like peptidyl-prolyl cis-trans isomerase family protein		downF	downF	#N/A	HORVU.MOREX.r3.2HG0134430	chr2H:162595328-162601452	Peptidyl-prolyl cis-trans isomerase, putative	GO:0000413,GO:0003755,GO:0016853,
HORVU2Hr1G039880.8	2_Intersect_PW	Cyclophilin-like peptidyl-prolyl cis-trans isomerase family protein		downF	downF	#N/A	HORVU.MOREX.r3.2HG0134440	chr2H:162595432-162596424	alpha/beta-Hydrolases superfamily protein
HORVU2Hr1G041040.1	2_Intersect_PW	ARM repeat superfamily protein		downF	downF	#N/A	HORVU.MOREX.r3.2HG0135240	chr2H:169601360-169603873	U-box domain-containing protein 4
HORVU2Hr1G043770.3	2_Intersect_PW	Pentatricopeptide repeat (PPR) superfamily protein		downF	downF	#N/A	HORVU.MOREX.r3.2HG0138220	chr2H:192268666-192276305	Pentatricopeptide repeat-containing protein family
HORVU2Hr1G049560.1	2_Intersect_PW	FKBP-like peptidyl-prolyl cis-trans isomerase family protein		downF	downF	#N/A	HORVU.MOREX.r3.6HG0546630	chr6H:17752939-17754755	Peptidylprolyl isomerase
HORVU2Hr1G055940.5	2_Intersect_PW	undescribed protein		downF	downF	#N/A	HORVU.MOREX.r3.2HG0149070	chr2H:307824902-307825219	anthranilate synthase 2
HORVU2Hr1G057740.1	2_Intersect_PW	undescribed protein		downF	downF	#N/A
HORVU2Hr1G064140.13	2_Intersect_PW	Calcineurin-like metallo-phosphoesterase superfamily protein		downF	downF	#N/A	HORVU.MOREX.r3.2HG0157290	chr2H:384362952-384371083	Calcineurin-like metallo-phosphoesterase superfamily	GO:0016020,GO:0016021,GO:0016787,
HORVU2Hr1G064140.13	2_Intersect_PW	Calcineurin-like metallo-phosphoesterase superfamily protein		downF	downF	#N/A	HORVU.MOREX.r3.2HG0157300	chr2H:384371975-384373550	NBS-LRR disease resistance protein	GO:0043531,
HORVU2Hr1G066320.1	2_Intersect_PW	Methionine--tRNA ligase		downF	downF	#N/A	HORVU.MOREX.r3.2HG0159150	chr2H:404303405-404306632	Methionine-tRNA ligase, putative	GO:0000049,GO:0000166,GO:0003723,GO:0004812,GO:0004825,GO:0005524,GO:0005737,GO:0006412,GO:0006418,GO:0006431,GO:0016874,
HORVU2Hr1G068610.2	2_Intersect_PW	violaxanthin de-epoxidase-related		downF	downF	#N/A	HORVU.MOREX.r3.2HG0161380	chr2H:425397423-425400091	Violaxanthin de-epoxidase	GO:0009507,GO:0046422,GO:0055114,
HORVU2Hr1G069610.4	2_Intersect_PW	unknown function		downF	downF	#N/A	HORVU.MOREX.r3.2HG0162570	chr2H:432022064-432026405	phosphoribosylformylglycinamidine synthase
HORVU2Hr1G069620.1	2_Intersect_PW	undescribed protein		downF	downF	#N/A
HORVU2Hr1G069830.2	2_Intersect_PW	undescribed protein		downF	downF	#N/A
HORVU2Hr1G070310.2	2_Intersect_PW	hydroxysteroid dehydrogenase 1		downF	downF	#N/A	HORVU.MOREX.r3.2HG0163240	chr2H:437014432-437016727	Dehydrogenase/reductase SDR family protein 7-like protein
HORVU2Hr1G071330.6	2_Intersect_PW	Glycine--tRNA ligase		downF	downF	#N/A	HORVU.MOREX.r3.2HG0164410	chr2H:447572797-447580209	Glycine--tRNA ligase	GO:0000166,GO:0004812,GO:0004820,GO:0005524,GO:0005737,GO:0006418,GO:0006426,GO:0016874,
HORVU2Hr1G073760.2	2_Intersect_PW	Peroxiredoxin-2		downF	downF	#N/A	HORVU.MOREX.r3.2HG0167220	chr2H:468891892-468896081	Peroxiredoxin	GO:0005623,GO:0016209,GO:0016491,GO:0045454,GO:0051920,GO:0055114,GO:0098869,
HORVU2Hr1G074960.4	2_Intersect_PW	cellulose synthase-like B4		downF	downF	#N/A	HORVU.MOREX.r3.2HG0168310	chr2H:475735626-475738921	Cellulose synthase family protein, expressed	GO:0016020,GO:0016021,GO:0016740,GO:0016757,GO:0016760,GO:0030244,GO:0071555,
HORVU2Hr1G076010.6	2_Intersect_PW	PsbP domain-containing protein 2, chloroplastic		downF	downF	#N/A	HORVU.MOREX.r3.2HG0169260	chr2H:482214665-482215987	PsbP domain protein	GO:0005509,GO:0009523,GO:0009654,GO:0015979,GO:0019898,
HORVU2Hr1G076010.6	2_Intersect_PW	PsbP domain-containing protein 2, chloroplastic		downF	downF	#N/A	HORVU.MOREX.r3.2HG0169270	chr2H:482216382-482216702	Major facilitator superfamily protein
HORVU2Hr1G076180.1	2_Intersect_PW	Regulator of chromosome condensation (RCC1) family protein		downF	downF	#N/A	HORVU.MOREX.r3.2HG0169420	chr2H:483144378-483149576	Regulator of chromosome condensation (RCC1) family protein
HORVU2Hr1G077010.2	2_Intersect_PW	unknown function		downF	downF	#N/A	HORVU.MOREX.r3.2HG0170240	chr2H:489685361-489692329	Acyl-CoA N-acyltransferase	GO:0016740,GO:0016746,
HORVU2Hr1G077010.2	2_Intersect_PW	unknown function		downF	downF	#N/A	HORVU.MOREX.r3.2HG0170250	chr2H:489692250-489695041	Response regulator	GO:0000160,GO:0005634,GO:0005829,
HORVU2Hr1G077410.1	2_Intersect_PW	60 kDa chaperonin 1		downF	downF	#N/A	HORVU.MOREX.r3.2HG0170690	chr2H:492079817-492089127	60 kDa chaperonin	GO:0005524,GO:0005737,GO:0006457,GO:0042026,
HORVU2Hr1G077760.1	2_Intersect_PW	RmlC-like cupins superfamily protein		downF	downF	#N/A	HORVU.MOREX.r3.2HG0170990	chr2H:494760302-494761022	RmlC-like cupins superfamily protein
HORVU2Hr1G079820.1	2_Intersect_PW	Lipoyl synthase, mitochondrial		downF	downF	#N/A	HORVU.MOREX.r3.2HG0172760	chr2H:507016991-507022555	Lipoyl synthase	GO:0003824,GO:0005737,GO:0009107,GO:0016740,GO:0016992,GO:0046872,GO:0051536,GO:0051539,
HORVU2Hr1G080480.3	2_Intersect_PW	30S ribosomal protein 3, chloroplastic		downF	downF	#N/A	HORVU.MOREX.r3.2HG0173430	chr2H:512102296-512103938	30S ribosomal protein 3, chloroplastic	GO:0003735,GO:0005840,GO:0006412,
HORVU2Hr1G080580.11	2_Intersect_PW	unknown protein		downF	downF	#N/A	HORVU.MOREX.r3.2HG0173510	chr2H:512859992-512861482	Transmembrane protein, putative	GO:0016020,GO:0016021,
HORVU2Hr1G082490.1	2_Intersect_PW	undescribed protein		downF	downF	#N/A
HORVU2Hr1G082500.5	2_Intersect_PW	undescribed protein		downF	downF	#N/A
HORVU2Hr1G084750.4	2_Intersect_PW	2-phosphoglycolate phosphatase 1		downF	downF	#N/A	HORVU.MOREX.r3.2HG0177550	chr2H:538656744-538659315	Phosphoglycolate phosphatase	GO:0008152,GO:0008967,GO:0016311,GO:0016787,GO:0016791,
HORVU2Hr1G085300.10	2_Intersect_PW	haloacid dehalogenase-like hydrolase family protein		downF	downF	#N/A	HORVU.MOREX.r3.2HG0178080	chr2H:541909425-541912715	Haloacid dehalogenase-like hydrolase	GO:0008152,GO:0016787,
HORVU2Hr1G087840.3	2_Intersect_PW	Ubiquinone/menaquinone biosynthesis C-methyltransferase UbiE		downF	downF	#N/A	HORVU.MOREX.r3.2HG0180370	chr2H:553596842-553598875	Ubiquinone/menaquinone biosynthesis methyltransferase	GO:0008168,GO:0016740,GO:0032259,GO:0042372,GO:0052624,
HORVU2Hr1G089030.8	2_Intersect_PW	Plastid transcriptionally active 5, putative isoform 1		downF	downF	#N/A	HORVU.MOREX.r3.2HG0181530	chr2H:558211229-558213590	plastid transcriptionally active 5
HORVU2Hr1G095080.7	2_Intersect_PW	Cytochrome P450 superfamily protein		downF	downF	#N/A	HORVU.MOREX.r3.2HG0187310	chr2H:585971455-585974369	Cytochrome P450	GO:0004497,GO:0005506,GO:0016020,GO:0016021,GO:0016491,GO:0016705,GO:0020037,GO:0046872,GO:0055114,
HORVU2Hr1G096850.3	2_Intersect_PW	Haloacid dehalogenase-like hydrolase (HAD) superfamily protein		downF	downF	#N/A	HORVU.MOREX.r3.2HG0188750	chr2H:593541289-593543558	Haloacid dehalogenase-like hydrolase superfamily protein	GO:0008152,GO:0016787,
HORVU2Hr1G097670.1	2_Intersect_PW	Plastid-lipid associated protein		downF	downF	#N/A
HORVU2Hr1G097940.2	2_Intersect_PW	homeobox-leucine zipper protein 4		downF	downF	#N/A	HORVU.MOREX.r3.2HG0189890	chr2H:597146011-597147038	Homeobox-leucine zipper family protein	GO:0003677,GO:0003700,GO:0005634,GO:0006355,GO:0043565,
HORVU2Hr1G103200.1	2_Intersect_PW	undescribed protein		downF	downF	#N/A
HORVU2Hr1G103260.1	2_Intersect_PW	undescribed protein		downF	downF	#N/A
HORVU2Hr1G105240.1	2_Intersect_PW	purine permease 11		downF	downF	#N/A
HORVU2Hr1G105340.1	2_Intersect_PW	purine permease 11		downF	downF	#N/A	HORVU.MOREX.r3.2HG0196660	chr2H:616550254-616551946	Purine permease family protein	GO:0005215,GO:0016020,GO:0016021,
HORVU2Hr1G105900.1	2_Intersect_PW	unknown function		downF	downF	#N/A
HORVU2Hr1G108260.5	2_Intersect_PW	Anthocyanidin reductase		downF	downF	#N/A	HORVU.MOREX.r3.2HG0199420	chr2H:622199928-622206229	Anthocyanidin reductase	GO:0003824,GO:0050662,
HORVU2Hr1G108730.1	2_Intersect_PW	Wound-responsive family protein		downF	downF	#N/A
HORVU2Hr1G108990.1	2_Intersect_PW	Plastid-lipid associated protein PAP / fibrillin family protein		downF	downF	#N/A	HORVU.MOREX.r3.2HG0200290	chr2H:623658909-623661792	Zinc finger CCCH domain-containing protein	GO:0003676,GO:0003723,GO:0046872,
HORVU2Hr1G111400.1	2_Intersect_PW	undescribed protein		downF	downF	#N/A
HORVU2Hr1G111540.10	2_Intersect_PW	Farnesyl pyrophosphate synthase 2		downF	downF	#N/A	HORVU.MOREX.r3.2HG0202590	chr2H:629457387-629461059	Farnesyl pyrophosphate synthase	GO:0008299,GO:0016740,
HORVU2Hr1G114580.6	2_Intersect_PW	Clustered mitochondria protein		downF	downF	#N/A	HORVU.MOREX.r3.2HG0205380	chr2H:637071647-637084362	Clustered mitochondria protein
HORVU2Hr1G115710.3	2_Intersect_PW	unknown protein		downF	downF	#N/A	HORVU.MOREX.r3.2HG0206570	chr2H:639497239-639500029	translation initiation factor 3 subunit I
HORVU2Hr1G116660.1	2_Intersect_PW	BnaC07g36720D protein		downF	downF	#N/A	HORVU.MOREX.r3.2HG0207420	chr2H:641520864-641521829	Receptor-interacting protein, putative	GO:0009507,GO:0009570,GO:0010258,
HORVU2Hr1G116670.1	2_Intersect_PW	Cytochrome P450 superfamily protein		downF	downF	#N/A	HORVU.MOREX.r3.2HG0207440	chr2H:641576880-641580210	Cytochrome P450 family protein, expressed	GO:0004497,GO:0005506,GO:0016020,GO:0016021,GO:0016491,GO:0016705,GO:0016709,GO:0020037,GO:0044550,GO:0046872,GO:0055114,
HORVU2Hr1G117610.1	2_Intersect_PW	protein kinase family protein		downF	downF	#N/A	HORVU.MOREX.r3.2HG0208170	chr2H:642978435-642979854	Non-specific serine/threonine protein kinase
HORVU2Hr1G118680.7	2_Intersect_PW	Tetraspanin family protein		downF	downF	#N/A	HORVU.MOREX.r3.2HG0209090	chr2H:644941489-644944786	Tetraspanin family protein	GO:0016020,GO:0016021,
HORVU2Hr1G121030.6	2_Intersect_PW	Intracellular protease 1		downF	downF	#N/A	HORVU.MOREX.r3.2HG0211730	chr2H:650984330-650988541	Phosphoribosylformylglycinamidine synthase subunit PurQ	GO:0000166,GO:0004359,GO:0004642,GO:0005524,GO:0005737,GO:0006164,GO:0006189,GO:0006541,GO:0016787,GO:0016874,
HORVU2Hr1G122140.2	2_Intersect_PW	Disease resistance protein RGA2		downF	downF	#N/A	HORVU.MOREX.r3.2HG0212740	chr2H:652704510-652705344	Disease resistance protein (CC-NBS-LRR)	GO:0043531,
HORVU2Hr1G123730.3	2_Intersect_PW	AT hook motif DNA-binding family protein		downF	downF	#N/A	HORVU.MOREX.r3.2HG0214070	chr2H:655695710-655698229	AT hook motif DNA-binding family protein, putative	GO:0003677,
HORVU2Hr1G125950.3	2_Intersect_PW	Protein kinase superfamily protein		downF	downF	#N/A	HORVU.MOREX.r3.2HG0216470	chr2H:660536702-660538568	Kinase family protein	GO:0000166,GO:0004672,GO:0004674,GO:0005524,GO:0006468,GO:0016301,GO:0016310,
HORVU2Hr1G127700.1	2_Intersect_PW	Histone-lysine N-methyltransferase 2A		downF	downF	#N/A	HORVU.MOREX.r3.2HG0218020	chr2H:665292770-665297213	Histone-lysine N-methyltransferase	GO:0005634,GO:0005694,GO:0008168,GO:0008270,GO:0016740,GO:0018024,GO:0032259,GO:0034968,
HORVU3Hr1G000230.5	2_Intersect_PW	Protein EXECUTER 2, chloroplastic		downF	downF	#N/A	HORVU.MOREX.r3.3HG0218260	chr3H:313578-317822	Protein EXECUTER 1, chloroplastic
HORVU3Hr1G000350.4	2_Intersect_PW	Protein kinase superfamily protein		downF	downF	#N/A	HORVU.MOREX.r3.3HG0218320	chr3H:414358-417904	Protein kinase	GO:0004672,GO:0004871,GO:0005524,GO:0005737,GO:0006468,GO:0016301,GO:0016310,GO:0035556,
HORVU3Hr1G002700.1	2_Intersect_PW	-		downF	downF	#N/A
HORVU3Hr1G002710.4	2_Intersect_PW	nodulin MtN21 /EamA-like transporter family protein		downF	downF	#N/A	HORVU.MOREX.r3.3HG0220930	chr3H:5332382-5334459	WAT1-related protein	GO:0016020,GO:0016021,GO:0022857,GO:0055085,
HORVU3Hr1G003410.1	2_Intersect_PW	tryptophan synthase alpha chain		downF	downF	#N/A	HORVU.MOREX.r3.3HG0221800	chr3H:6965674-6967690	Tryptophan synthase alpha chain	GO:0000162,GO:0003824,GO:0004834,GO:0006568,GO:0008152,
HORVU3Hr1G013350.1	2_Intersect_PW	triosephosphate isomerase		downF	downF	#N/A	HORVU.MOREX.r3.3HG0230590	chr3H:23345085-23348486	Triosephosphate isomerase	GO:0003824,GO:0004807,GO:0006096,GO:0008152,GO:0016853,
HORVU3Hr1G013600.2	2_Intersect_PW	unknown function		downF	downF	#N/A	HORVU.MOREX.r3.3HG0231040	chr3H:25081834-25083664	Chaperone protein DnaJ
HORVU3Hr1G013680.1	2_Intersect_PW	Histone H2B.10		downF	downF	#N/A	HORVU.MOREX.r3.3HG0230970	chr3H:24924926-24925555	Histone H2B	GO:0000786,GO:0003677,GO:0005634,GO:0005694,GO:0046982,
HORVU3Hr1G013770.2	2_Intersect_PW	GTPase Der		downF	downF	#N/A	HORVU.MOREX.r3.3HG0230940	chr3H:24857835-24862470	GTPase Der	GO:0005525,
HORVU3Hr1G014780.6	2_Intersect_PW	shikimate kinase like 1		downF	downF	#N/A	HORVU.MOREX.r3.3HG0231940	chr3H:27959164-27961632	Shikimate kinase family protein	GO:0016301,GO:0016310,
HORVU3Hr1G019720.2	2_Intersect_PW	Clavaminate synthase-like protein		downF	downF	#N/A	HORVU.MOREX.r3.3HG0236820	chr3H:47359034-47361292	Clavaminate synthase-like protein	GO:0016491,GO:0055114,
HORVU3Hr1G020580.6	2_Intersect_PW	ribonuclease		downF	downF	#N/A	HORVU.MOREX.r3.3HG0237730	chr3H:53721298-53723900	Extracellular ribonuclease	GO:0004518,GO:0090305,
HORVU3Hr1G020580.6	2_Intersect_PW	ribonuclease		downF	downF	#N/A	HORVU.MOREX.r3.3HG0237740	chr3H:53729180-53729746	3-deoxy-D-manno-octulosonic acid transferase	GO:0005886,GO:0009103,GO:0009244,GO:0016020,GO:0016021,GO:0016740,
HORVU3Hr1G021140.13	2_Intersect_PW	gigantea protein (GI)	HvGI	downF	downF	#N/A	HORVU.MOREX.r3.3HG0238250	chr3H:56444294-56454054	Gigantea-like protein	GO:2000028,
HORVU3Hr1G021910.3	2_Intersect_PW	tetratricopeptide repeat (TPR)-containing protein		downF	downF	#N/A	HORVU.MOREX.r3.3HG0239190	chr3H:63324146-63328885	Protein LOW PSII ACCUMULATION 1, chloroplastic	GO:0016020,GO:0016021,
HORVU3Hr1G023430.1	2_Intersect_PW	ankyrin repeat family protein		downF	downF	#N/A	HORVU.MOREX.r3.3HG0240660	chr3H:73082430-73087462	Ankyrin repeat protein-like
HORVU3Hr1G023740.1	2_Intersect_PW	ankyrin repeat family protein		downF	downF	#N/A	HORVU.MOREX.r3.3HG0240960	chr3H:74669532-74678189	Ankyrin repeat protein-like
HORVU3Hr1G024590.1	2_Intersect_PW	Phosphoenolpyruvate/phosphate translocator 3, chloroplastic		downF	downF	#N/A	HORVU.MOREX.r3.3HG0241780	chr3H:80859871-80862090	Triose phosphate/phosphate translocator, chloroplastic	GO:0009507,GO:0009536,GO:0016020,GO:0016021,GO:0022857,GO:0031969,GO:0055085,
HORVU3Hr1G027430.6	2_Intersect_PW	Cytokinin dehydrogenase 2		downF	downF	#N/A	HORVU.MOREX.r3.3HG0244570	chr3H:99555698-99558842	Cytokinin oxidase/dehydrogenase	GO:0003824,GO:0009690,GO:0010229,GO:0016491,GO:0016614,GO:0019139,GO:0050660,GO:0055114,
HORVU3Hr1G030020.2	2_Intersect_PW	Acyl-coenzyme A:6-aminopenicillanic acid acyl-transferase		downF	downF	#N/A	HORVU.MOREX.r3.3HG0247350	chr3H:121524533-121526292	Acyl-coenzyme A:6-aminopenicillanic-acid-acyltransferase form	GO:0016740,GO:0016746,
HORVU3Hr1G030250.1	2_Intersect_PW	unknown function		downF	downF	#N/A	HORVU.MOREX.r3.3HG0247530	chr3H:123129515-123135122	Glutathione transport system permease protein gsiD	GO:0016020,GO:0016021,
HORVU3Hr1G030530.1	2_Intersect_PW	undescribed protein		downF	downF	#N/A
HORVU3Hr1G030890.1	2_Intersect_PW	Dehydrogenase/reductase SDR family member 4		downF	downF	#N/A	HORVU.MOREX.r3.3HG0248420	chr3H:130588583-130593435	Short-chain dehydrogenase/reductase	GO:0009536,GO:0010304,GO:0015996,GO:0016020,GO:0016021,GO:0016491,GO:0055114,
HORVU3Hr1G035900.1	2_Intersect_PW	CinA-like protein		downF	downF	#N/A	HORVU.MOREX.r3.3HG0254150	chr3H:178493827-178504242	Phosphoadenosine phosphosulfate reductase family protein	GO:0003824,GO:0008152,
HORVU3Hr1G037720.1	2_Intersect_PW	Peroxiredoxin-2D		downF	downF	#N/A	HORVU.MOREX.r3.3HG0255690	chr3H:190522072-190526913	Peroxiredoxin, putative	GO:0004601,GO:0005623,GO:0016491,GO:0045454,GO:0051920,GO:0055114,GO:0098869,
HORVU3Hr1G039790.1	2_Intersect_PW	50S ribosomal protein L40		downF	downF	#N/A	HORVU.MOREX.r3.3HG0257770	chr3H:210665409-210667189	50S ribosomal 5, chloroplastic
HORVU3Hr1G044530.1	2_Intersect_PW	ATP-dependent Clp protease proteolytic subunit 1		downF	downF	#N/A
HORVU3Hr1G047030.6	2_Intersect_PW	Ferredoxin-thioredoxin reductase, catalytic chain		downF	downF	#N/A	HORVU.MOREX.r3.3HG0264530	chr3H:291848742-291849263	Small nuclear ribonucleoprotein Sm D3	GO:0000387,GO:0005681,GO:0006396,
HORVU3Hr1G047030.6	2_Intersect_PW	Ferredoxin-thioredoxin reductase, catalytic chain		downF	downF	#N/A	HORVU.MOREX.r3.3HG0264540	chr3H:291850799-291850999	Ferredoxin-thioredoxin reductase, catalytic chain	GO:0016491,GO:0016730,GO:0046872,GO:0051536,GO:0051539,GO:0055114,GO:0103012,
HORVU3Hr1G049900.2	2_Intersect_PW	glyoxylate reductase 2		downF	downF	#N/A	HORVU.MOREX.r3.3HG0267230	chr3H:325509542-325512821	3-hydroxyisobutyrate dehydrogenase, putative	GO:0004616,GO:0008679,GO:0016491,GO:0051287,GO:0055114,
HORVU3Hr1G053290.1	2_Intersect_PW	Pentatricopeptide repeat-containing protein		downF	downF	#N/A	HORVU.MOREX.r3.3HG0270730	chr3H:357721702-357724437	Pentatricopeptide repeat-containing protein
HORVU3Hr1G055420.24	2_Intersect_PW	XH/XS domain-containing protein		downF	downF	#N/A	HORVU.MOREX.r3.3HG0273030	chr3H:375364772-375378051	XH/XS domain-containing family protein	GO:0005655,GO:0031047,
HORVU3Hr1G056270.2	2_Intersect_PW	Pectin lyase-like superfamily protein		downF	downF	#N/A	HORVU.MOREX.r3.3HG0274450	chr3H:388527576-388531700	Polygalacturonase	GO:0004650,GO:0005576,GO:0005975,GO:0008152,GO:0016787,GO:0016798,GO:0071555,
HORVU3Hr1G056270.2	2_Intersect_PW	Pectin lyase-like superfamily protein		downF	downF	#N/A	HORVU.MOREX.r3.3HG0274460	chr3H:388532700-388533077	Retrovirus-related Pol polyprotein LINE-1	GO:0003676,GO:0016020,GO:0016021,
HORVU3Hr1G056270.2	2_Intersect_PW	Pectin lyase-like superfamily protein		downF	downF	#N/A	HORVU.MOREX.r3.3HG0274470	chr3H:388534120-388534500	dicer-like 3
HORVU3Hr1G056580.3	2_Intersect_PW	Ribosomal protein L31		downF	downF	#N/A	HORVU.MOREX.r3.3HG0274100	chr3H:387057144-387058010	50S ribosomal protein L31
HORVU3Hr1G057020.4	2_Intersect_PW	Dual-specificity RNA methyltransferase RlmN		downF	downF	#N/A	HORVU.MOREX.r3.3HG0274850	chr3H:390812160-390830280	Dual-specificity RNA methyltransferase RlmN	GO:0003824,GO:0005737,GO:0006364,GO:0008168,GO:0008173,GO:0016740,GO:0030488,GO:0032259,GO:0051536,GO:0070475,
HORVU3Hr1G059810.2	2_Intersect_PW	50S ribosomal protein L7/L12		downF	downF	#N/A	HORVU.MOREX.r3.3HG0277660	chr3H:412131931-412135036	50S ribosomal protein L7/L12	GO:0003735,GO:0005622,GO:0005840,GO:0006412,
HORVU3Hr1G062250.2	2_Intersect_PW	Chlororespiratory reduction 41		downF	downF	#N/A	HORVU.MOREX.r3.3HG0279820	chr3H:428886935-428888072	Chlororespiratory reduction 41
HORVU3Hr1G063280.6	2_Intersect_PW	D-glycerate 3-kinase, chloroplastic		downF	downF	#N/A	HORVU.MOREX.r3.3HG0280670	chr3H:435617275-435621049	Uridine kinase	GO:0000166,GO:0004849,GO:0005524,GO:0008152,GO:0009116,GO:0016301,GO:0016310,GO:0016740,GO:0044206,GO:0044211,
HORVU3Hr1G068300.36	2_Intersect_PW	Cytosolic Fe-S cluster assembly factor NUBP2 homolog		downF	downF	#N/A	HORVU.MOREX.r3.3HG0285420	chr3H:465979534-465983670	Cytosolic Fe-S cluster assembly factor NBP35	GO:0005524,
HORVU3Hr1G068650.8	2_Intersect_PW	Lipid A export ATP-binding/permease protein MsbA		downF	downF	#N/A	HORVU.MOREX.r3.3HG0285930	chr3H:467995221-467999029	B3 domain-containing protein	GO:0003677,GO:0005634,GO:0006351,GO:0006355,
HORVU3Hr1G068650.8	2_Intersect_PW	Lipid A export ATP-binding/permease protein MsbA		downF	downF	#N/A	HORVU.MOREX.r3.3HG0285940	chr3H:467998512-468005687	ABC transporter B family protein	GO:0000166,GO:0005524,GO:0016020,GO:0016021,GO:0016887,GO:0042626,GO:0055085,
HORVU3Hr1G070540.13	2_Intersect_PW	Transferrin receptor protein 2		downF	downF	#N/A
HORVU3Hr1G073630.8	2_Intersect_PW	Tetratricopeptide repeat (TPR)-like superfamily protein		downF	downF	#N/A	HORVU.MOREX.r3.3HG0290670	chr3H:497119943-497140314	Clustered mitochondria protein
HORVU3Hr1G073860.2	2_Intersect_PW	chlororespiratory reduction 7		downF	downF	#N/A	HORVU.MOREX.r3.3HG0290950	chr3H:498806914-498808848	Chlororespiratory reduction 7
HORVU3Hr1G074420.3	2_Intersect_PW	undescribed protein		downF	downF	#N/A
HORVU3Hr1G075160.1	2_Intersect_PW	thylakoid lumenal P17.1 protein		downF	downF	#N/A	HORVU.MOREX.r3.3HG0292260	chr3H:503699854-503701719	Mal d 1-associated protein
HORVU3Hr1G075160.1	2_Intersect_PW	thylakoid lumenal P17.1 protein		downF	downF	#N/A	HORVU.MOREX.r3.3HG0292270	chr3H:503701872-503702974	Chaperone DnaJ	GO:0016020,GO:0016021,
HORVU3Hr1G076790.3	2_Intersect_PW	Protein ULTRAPETALA 1		downF	downF	#N/A	HORVU.MOREX.r3.3HG0293580	chr3H:510479264-510483589	Ultrapetala	GO:0003677,
HORVU3Hr1G078100.1	2_Intersect_PW	Fatty acid oxidation complex subunit alpha		downF	downF	#N/A	HORVU.MOREX.r3.3HG0294830	chr3H:515911114-515913385	Fatty acid oxidation complex subunit alpha	GO:0003824,GO:0003857,GO:0004300,GO:0005737,GO:0006629,GO:0006631,GO:0006635,GO:0008152,GO:0008692,GO:0016042,GO:0016491,GO:0016829,GO:0016853,GO:0051287,GO:0055114,
HORVU3Hr1G079010.5	2_Intersect_PW	transcription factor-related		downF	downF	#N/A	HORVU.MOREX.r3.3HG0295690	chr3H:520722019-520727380	transcription factor-like protein
HORVU3Hr1G079890.1	2_Intersect_PW	cysteine synthase 26		downF	downF	#N/A	HORVU.MOREX.r3.3HG0296440	chr3H:524085211-524088571	Cysteine synthase
HORVU3Hr1G080150.3	2_Intersect_PW	Zinc finger protein VAR3, chloroplastic		downF	downF	#N/A	HORVU.MOREX.r3.3HG0296590	chr3H:525399353-525404753	Zinc finger protein VAR3, chloroplastic	GO:0046872,
HORVU3Hr1G082380.1	2_Intersect_PW	Protein NRT1/ PTR FAMILY 5.12		downF	downF	#N/A
HORVU3Hr1G083790.1	2_Intersect_PW	unknown function		downF	downF	#N/A	HORVU.MOREX.r3.3HG0300320	chr3H:540389296-540393757	Sorting nexin-1	GO:0035091,
HORVU3Hr1G083790.1	2_Intersect_PW	unknown function		downF	downF	#N/A	HORVU.MOREX.r3.3HG0300330	chr3H:540393737-540394801	Alpha-amylase
HORVU3Hr1G087540.1	2_Intersect_PW	Pentatricopeptide repeat-containing protein		downF	downF	#N/A	HORVU.MOREX.r3.3HG0303700	chr3H:553495670-553497783	Pentatricopeptide repeat-containing protein
HORVU3Hr1G096600.3	2_Intersect_PW	RING finger protein		downF	downF	#N/A	HORVU.MOREX.r3.3HG0312430	chr3H:580662945-580669536	E3 ubiquitin protein ligase drip2	GO:0016874,
HORVU3Hr1G096910.5	2_Intersect_PW	Beta-glucosidase 3		downF	downF	#N/A	HORVU.MOREX.r3.3HG0312760	chr3H:581624428-581631786	Beta-glucosidase, putative	GO:0004553,GO:0005975,GO:0008152,GO:0008422,GO:0016787,GO:0016798,GO:0102483,
HORVU3Hr1G096910.5	2_Intersect_PW	Beta-glucosidase 3		downF	downF	#N/A	HORVU.MOREX.r3.3HG0312770	chr3H:581632640-581632981	TBP-associated factor 4B
HORVU3Hr1G096940.3	2_Intersect_PW	beta glucosidase 11		downF	downF	#N/A	HORVU.MOREX.r3.3HG0312790	chr3H:581652192-581655719	Beta-glucosidase, putative	GO:0004553,GO:0005975,GO:0008152,GO:0008422,GO:0016787,GO:0016798,GO:0102483,
HORVU3Hr1G098660.3	2_Intersect_PW	Spermatogenesis-associated protein 20 isoform 2		downF	downF	#N/A	HORVU.MOREX.r3.3HG0314250	chr3H:585394146-585400110	Spermatogenesis-associated protein 20	GO:0003824,
HORVU3Hr1G107320.1	2_Intersect_PW	cofactor assembly of complex C		downF	downF	#N/A	HORVU.MOREX.r3.3HG0320300	chr3H:597057289-597059920	Cofactor assembly of complex C	GO:0016020,GO:0016021,
HORVU3Hr1G108660.1	2_Intersect_PW	Transcription factor ORG2		downF	downF	#N/A	HORVU.MOREX.r3.3HG0321590	chr3H:599687849-599690048	basic helix-loop-helix (bHLH) DNA-binding superfamily protein
HORVU3Hr1G110160.4	2_Intersect_PW	Signal recognition particle receptor FtsY		downF	downF	#N/A	HORVU.MOREX.r3.3HG0323030	chr3H:602987654-602990354	Signal recognition particle protein	GO:0005525,GO:0005622,GO:0006614,
HORVU3Hr1G110820.1	2_Intersect_PW	tRNA uridine 5-carboxymethylaminomethyl modification enzyme MnmG		downF	downF	#N/A	HORVU.MOREX.r3.3HG0323750	chr3H:604540850-604543962	bZIP transcription factor, putative (DUF630 and DUF632)
HORVU3Hr1G110820.1	2_Intersect_PW	tRNA uridine 5-carboxymethylaminomethyl modification enzyme MnmG		downF	downF	#N/A	HORVU.MOREX.r3.3HG0323760	chr3H:604544349-604551113	tRNA uridine 5-carboxymethylaminomethyl modification enzyme MnmG	GO:0002098,GO:0008033,GO:0050660,
HORVU3Hr1G113340.1	2_Intersect_PW	Aspartyl aminopeptidase		downF	downF	#N/A	HORVU.MOREX.r3.3HG0326690	chr3H:611215507-611219556	Aspartyl aminopeptidase, putative	GO:0004177,GO:0006508,GO:0008233,GO:0008237,GO:0008270,GO:0016787,GO:0046872,
HORVU3Hr1G115580.5	2_Intersect_PW	Haloacid dehalogenase-like hydrolase (HAD) superfamily protein		downF	downF	#N/A	HORVU.MOREX.r3.3HG0329000	chr3H:615678702-615681043	Haloacid dehalogenase-like hydrolase family protein, putative, expressed	GO:0008152,GO:0016787,
HORVU4Hr1G000240.3	2_Intersect_PW	PsbP-like protein 1		downF	downF	#N/A	HORVU.MOREX.r3.4HG0331740	chr4H:1452389-1454645	PsbP-like protein 1	GO:0005509,GO:0009523,GO:0009654,GO:0015979,GO:0019898,
HORVU4Hr1G001130.1	2_Intersect_PW	undescribed protein		downF	downF	#N/A	HORVU.MOREX.r3.4HG0332050	chr4H:2317240-2319043	Sulfate adenylyltransferase subunit 2	GO:0016020,GO:0016021,GO:0016740,GO:0016779,
HORVU4Hr1G004160.6	2_Intersect_PW	Exostosin-2		downF	downF	#N/A	HORVU.MOREX.r3.4HG0334610	chr4H:9487932-9489886	Integral membrane HPP family protein	GO:0009706,GO:0009941,GO:0016020,GO:0016021,
HORVU4Hr1G004160.6	2_Intersect_PW	Exostosin-2		downF	downF	#N/A	HORVU.MOREX.r3.4HG0334620	chr4H:9491138-9491620	RNA-directed DNA polymerase (reverse transcriptase)-related family protein
HORVU4Hr1G007080.6	2_Intersect_PW	FKBP-like peptidyl-prolyl cis-trans isomerase family protein		downF	downF	#N/A
HORVU4Hr1G007620.2	2_Intersect_PW	phosphoglucomutase		downF	downF	#N/A	HORVU.MOREX.r3.4HG0337230	chr4H:17738281-17745583	Phosphoglucosamine mutase	GO:0000287,GO:0005975,GO:0016868,GO:0046872,GO:0071704,
HORVU4Hr1G009060.1	2_Intersect_PW	pfkB-like carbohydrate kinase family protein		downF	downF	#N/A	HORVU.MOREX.r3.4HG0338460	chr4H:22691168-22695215	Carbohydrate kinase-like	GO:0016301,GO:0016310,
HORVU4Hr1G009140.1	2_Intersect_PW	pfkB-like carbohydrate kinase family protein		downF	downF	#N/A
HORVU4Hr1G010000.6	2_Intersect_PW	Prostamide/prostaglandin F synthase		downF	downF	#N/A	HORVU.MOREX.r3.4HG0339360	chr4H:25826889-25829691	Thioredoxin-like protein AAED1, chloroplastic
HORVU4Hr1G010000.6	2_Intersect_PW	Prostamide/prostaglandin F synthase		downF	downF	#N/A	HORVU.MOREX.r3.4HG0339370	chr4H:25830137-25830619	S-adenosyl-L-methionine-dependent methyltransferases superfamily protein
HORVU4Hr1G010250.1	2_Intersect_PW	serine carboxypeptidase-like 19		downF	downF	#N/A	HORVU.MOREX.r3.4HG0339620	chr4H:26866131-26871315	Serine carboxypeptidase family protein, expressed	GO:0004180,GO:0004185,GO:0006508,
HORVU4Hr1G011420.3	2_Intersect_PW	Pentatricopeptide repeat-containing protein		downF	downF	#N/A	HORVU.MOREX.r3.4HG0340670	chr4H:30962796-30967198	Pentatricopeptide repeat-containing protein
HORVU4Hr1G013840.4	2_Intersect_PW	2-oxoglutarate (2OG) and Fe(II)-dependent oxygenase superfamily protein		downF	downF	#N/A	HORVU.MOREX.r3.4HG0343130	chr4H:44019684-44021069	2-oxoglutarate (2OG) and Fe(II)-dependent oxygenase superfamily protein	GO:0016491,GO:0046872,GO:0055114,
HORVU4Hr1G014010.2	2_Intersect_PW	NAD(P)H dehydrogenase subunit 48		downF	downF	#N/A	HORVU.MOREX.r3.4HG0343260	chr4H:45020176-45022370	NAD(P)H dehydrogenase subunit 48
HORVU4Hr1G014750.11	2_Intersect_PW	Acetolactate synthase small subunit		downF	downF	#N/A	HORVU.MOREX.r3.4HG0343790	chr4H:48335090-48339609	Acetolactate synthase small subunit	GO:0003984,GO:0009082,
HORVU4Hr1G021960.1	2_Intersect_PW	Signal recognition particle protein		downF	downF	#N/A	HORVU.MOREX.r3.4HG0351550	chr4H:108676002-108681979	Signal recognition particle 54 kDa protein	GO:0003924,GO:0005525,GO:0006614,GO:0008312,GO:0048500,
HORVU4Hr1G022020.2	2_Intersect_PW	XH/XS domain-containing protein		downF	downF	#N/A	HORVU.MOREX.r3.4HG0351660	chr4H:109798906-109804351	XH/XS domain-containing family protein	GO:0005655,GO:0031047,
HORVU4Hr1G023580.5	2_Intersect_PW	Zeaxanthin epoxidase, chloroplastic		downF	downF	#N/A	HORVU.MOREX.r3.4HG0353570	chr4H:121993233-121995110	Zeaxanthin epoxidase, chloroplastic
HORVU4Hr1G024050.4	2_Intersect_PW	NAD(P)-binding Rossmann-fold superfamily protein		downF	downF	#N/A	HORVU.MOREX.r3.4HG0353750	chr4H:124217086-124225768	NAD(P)-binding Rossmann-fold superfamily protein
HORVU4Hr1G030110.1	2_Intersect_PW	undescribed protein		downF	downF	#N/A
HORVU4Hr1G031120.1	2_Intersect_PW	unknown function		downF	downF	#N/A	HORVU.MOREX.r3.4HG0361310	chr4H:190755700-190759415	phosphoglycolate phosphatase
HORVU4Hr1G031530.1	2_Intersect_PW	unknown function		downF	downF	#N/A	HORVU.MOREX.r3.4HG0361680	chr4H:193311581-193313676	Nuclear distribution protein nudE-like 1	GO:0000132,GO:0000226,GO:0000775,GO:0000776,GO:0000777,GO:0001764,GO:0001833,GO:0005515,GO:0005635,GO:0005694,GO:0005737,GO:0005813,GO:0005815,GO:0005819,GO:0005829,GO:0005856,GO:0005871,GO:0005874,GO:0005875,GO:0006508,GO:0007020,GO:0007059,GO:0007100,GO:0007275,GO:0007399,GO:0008017,GO:0008021,GO:0008090,GO:0008286,GO:0010975,GO:0016477,GO:0021799,GO:0021955,GO:0030154,GO:0030424,GO:0031175,GO:…
HORVU4Hr1G032780.3	2_Intersect_PW	Peptide chain release factor 1		downF	downF	#N/A	HORVU.MOREX.r3.4HG0362920	chr4H:209769975-209779647	Peptide chain release factor 1	GO:0003747,GO:0005737,GO:0006415,GO:0016149,
HORVU4Hr1G038160.1	2_Intersect_PW	ATP-dependent Clp protease proteolytic subunit		downF	downF	#N/A
HORVU4Hr1G040950.3	2_Intersect_PW	50S ribosomal protein L6		downF	downF	#N/A	HORVU.MOREX.r3.4HG0371040	chr4H:312766460-312769734	50S ribosomal protein L6, putative, expressed	GO:0003723,GO:0003735,GO:0005622,GO:0005840,GO:0006412,GO:0019843,
HORVU4Hr1G041000.1	2_Intersect_PW	undescribed protein		downF	downF	#N/A
HORVU4Hr1G048620.6	2_Intersect_PW	Divinyl chlorophyllide a 8-vinyl-reductase, chloroplastic		downF	downF	#N/A	HORVU.MOREX.r3.4HG0377120	chr4H:378869869-378871248	Divinyl reductase	GO:0009507,GO:0009534,GO:0009941,GO:0015995,GO:0016020,GO:0051744,GO:0055114,
HORVU4Hr1G050290.1	2_Intersect_PW	Sodium/bile acid cotransporter 7		downF	downF	#N/A	HORVU.MOREX.r3.3HG0247940	chr3H:126888315-126888874	NA
HORVU4Hr1G050840.1	2_Intersect_PW	ABC transporter B family member 25, mitochondrial		downF	downF	#N/A	HORVU.MOREX.r3.4HG0379180	chr4H:398762175-398783583	ABC transporter B family protein	GO:0000166,GO:0005524,GO:0016020,GO:0016021,GO:0016887,GO:0042626,GO:0055085,
HORVU4Hr1G050840.1	2_Intersect_PW	ABC transporter B family member 25, mitochondrial		downF	downF	#N/A	HORVU.MOREX.r3.4HG0379120	chr4H:398746185-398746685	HAT transposon superfamily	GO:0003677,GO:0009506,GO:0046983,
HORVU4Hr1G050840.1	2_Intersect_PW	ABC transporter B family member 25, mitochondrial		downF	downF	#N/A	HORVU.MOREX.r3.4HG0379130	chr4H:398746963-398747679	HAT transposon superfamily	GO:0003677,GO:0046983,
HORVU4Hr1G050840.1	2_Intersect_PW	ABC transporter B family member 25, mitochondrial		downF	downF	#N/A	HORVU.MOREX.r3.4HG0379140	chr4H:398748122-398748703	COP9 signalosome complex subunit 8	GO:0000338,GO:0005634,GO:0005654,GO:0005737,GO:0005829,GO:0007250,GO:0008180,GO:0008285,GO:0010387,GO:0048471,
HORVU4Hr1G050840.1	2_Intersect_PW	ABC transporter B family member 25, mitochondrial		downF	downF	#N/A	HORVU.MOREX.r3.4HG0379150	chr4H:398750066-398750668	Retrotransposon protein, putative, unclassified
HORVU4Hr1G050840.1	2_Intersect_PW	ABC transporter B family member 25, mitochondrial		downF	downF	#N/A	HORVU.MOREX.r3.4HG0379160	chr4H:398753458-398753766	Large subunit ribosomal protein L19	GO:0003735,GO:0005622,GO:0005840,GO:0006412,
HORVU4Hr1G050840.1	2_Intersect_PW	ABC transporter B family member 25, mitochondrial		downF	downF	#N/A	HORVU.MOREX.r3.4HG0379170	chr4H:398756804-398757106	3-oxoacyl-[acyl-carrier-protein] synthase I, chloroplastic	GO:0003824,GO:0008152,GO:0016740,
HORVU4Hr1G050850.2	2_Intersect_PW	unknown function		downF	downF	#N/A
HORVU4Hr1G051010.4	2_Intersect_PW	Phosphoglycerate mutase, 2,3-bisphosphoglycerate-independent		downF	downF	#N/A	HORVU.MOREX.r3.4HG0379300	chr4H:400501892-400511925	2,3-bisphosphoglycerate-independent phosphoglycerate mutase, putative	GO:0003824,GO:0004619,GO:0005737,GO:0006007,GO:0008152,GO:0030145,GO:0046872,
HORVU4Hr1G052470.1	2_Intersect_PW	30S ribosomal protein S1 homolog A		downF	downF	#N/A	HORVU.MOREX.r3.4HG0380980	chr4H:417299136-417305485	30S ribosomal protein S1	GO:0003676,GO:0005840,
HORVU4Hr1G055860.2	2_Intersect_PW	Protein kinase superfamily protein		downF	downF	#N/A	HORVU.MOREX.r3.4HG0384360	chr4H:448207316-448210650	Protein kinase, putative	GO:0004672,GO:0004715,GO:0005524,GO:0006468,GO:0016301,GO:0016310,GO:0016740,GO:0018108,
HORVU4Hr1G055910.2	2_Intersect_PW	Importin subunit beta-1		downF	downF	#N/A	HORVU.MOREX.r3.4HG0384440	chr4H:448996898-449001272	Importin subunit beta-1	GO:0005634,GO:0006886,GO:0006913,GO:0008536,GO:0008565,
HORVU4Hr1G057890.5	2_Intersect_PW	Glutathione S-transferase family protein		downF	downF	#N/A	HORVU.MOREX.r3.4HG0386180	chr4H:461654807-461657038	Glutathione-S-transferase	GO:0016740,
HORVU4Hr1G057900.1	2_Intersect_PW	undescribed protein		downF	downF	#N/A
HORVU4Hr1G060200.1	2_Intersect_PW	RNA polymerase sigma-C factor		downF	downF	#N/A	HORVU.MOREX.r3.4HG0388780	chr4H:479251641-479254681	RNA polymerase sigma factor	GO:0003677,GO:0003700,GO:0006351,GO:0006352,GO:0006355,GO:0009507,GO:0009536,GO:0016987,GO:2000142,
HORVU4Hr1G060630.1	2_Intersect_PW	Fructose-1,6-bisphosphatase class 1		downF	downF	#N/A	HORVU.MOREX.r3.4HG0389260	chr4H:483208046-483209747	Fructose-1,6-bisphosphatase class 1	GO:0005737,GO:0005975,GO:0016311,GO:0016787,GO:0016791,GO:0019253,GO:0042132,GO:0046872,
HORVU4Hr1G060850.15	2_Intersect_PW	Cysteine proteinases superfamily protein		downF	downF	#N/A	HORVU.MOREX.r3.4HG0389470	chr4H:484422752-484424664	LIM domain-containing protein	GO:0046872,
HORVU4Hr1G060850.15	2_Intersect_PW	Cysteine proteinases superfamily protein		downF	downF	#N/A	HORVU.MOREX.r3.4HG0389480	chr4H:484425963-484431084	OTU domain-containing protein
HORVU4Hr1G062940.1	2_Intersect_PW	Calcium-binding EF-hand family protein		downF	downF	#N/A	HORVU.MOREX.r3.4HG0391600	chr4H:500116260-500119932	Calcium-binding EF-hand family protein	GO:0005509,
HORVU4Hr1G062940.1	2_Intersect_PW	Calcium-binding EF-hand family protein		downF	downF	#N/A	HORVU.MOREX.r3.4HG0391610	chr4H:500120344-500120913	co-factor for nitrate, reductase and xanthine dehydrogenase 7
HORVU4Hr1G063020.9	2_Intersect_PW	Peptidyl-tRNA hydrolase ICT1, mitochondrial		downF	downF	#N/A	HORVU.MOREX.r3.4HG0391760	chr4H:500813306-500818554	Peptide chain release factor 1	GO:0003747,GO:0005737,GO:0006415,GO:0016149,
HORVU4Hr1G067360.4	2_Intersect_PW	beta-hexosaminidase 2		downF	downF	#N/A	HORVU.MOREX.r3.4HG0396020	chr4H:530037338-530039424	Beta-hexosaminidase	GO:0004553,GO:0004563,GO:0005975,GO:0008152,GO:0016787,GO:0016798,GO:0102148,
HORVU4Hr1G069050.1	2_Intersect_PW	unknown protein		downF	downF	#N/A	HORVU.MOREX.r3.4HG0397620	chr4H:538899317-538900472	Acetyl-CoA decarbonylase/synthase complex subunit alpha 1
HORVU4Hr1G071000.1	2_Intersect_PW	Polyol transporter 5		downF	downF	#N/A	HORVU.MOREX.r3.4HG0399660	chr4H:548856308-548858508	Mannitol transporter, putative, expressed	GO:0005215,GO:0005351,GO:0005355,GO:0016020,GO:0016021,GO:0022857,GO:0046323,GO:0055085,GO:1902600,
HORVU4Hr1G072630.1	2_Intersect_PW	Protein MID1-COMPLEMENTING ACTIVITY 1		downF	downF	#N/A	HORVU.MOREX.r3.4HG0401250	chr4H:555514518-555519826	Mid1-complementing activity 1	GO:0007166,
HORVU4Hr1G074320.3	2_Intersect_PW	ABC-type Co2+ transport system, permease component		downF	downF	#N/A	HORVU.MOREX.r3.4HG0402800	chr4H:562280565-562281445	Protein PAM68, chloroplastic	GO:0016020,GO:0016021,
HORVU4Hr1G074990.1	2_Intersect_PW	DOF zinc finger protein 1	HvDOF	downF	downF	#N/A	HORVU.MOREX.r3.4HG0403400	chr4H:564195640-564198180	Dof zinc finger protein	GO:0003677,GO:0005634,GO:0006355,
HORVU4Hr1G076370.1	2_Intersect_PW	undescribed protein		downF	downF	#N/A
HORVU4Hr1G079590.2	2_Intersect_PW	undescribed protein		downF	downF	#N/A
HORVU4Hr1G080660.1	2_Intersect_PW	Pentatricopeptide repeat-containing protein		downF	downF	#N/A	HORVU.MOREX.r3.4HG0408780	chr4H:584030834-584033200	Pentatricopeptide repeat-containing protein	GO:0008270,
HORVU4Hr1G080660.1	2_Intersect_PW	Pentatricopeptide repeat-containing protein		downF	downF	#N/A	HORVU.MOREX.r3.4HG0408790	chr4H:584033856-584034341	Complex 1 LYR protein	GO:0016020,GO:0016021,
HORVU4Hr1G080660.1	2_Intersect_PW	Pentatricopeptide repeat-containing protein		downF	downF	#N/A	HORVU.MOREX.r3.4HG0408800	chr4H:584034556-584035176	Peptide methionine sulfoxide reductase msrB	GO:0006979,GO:0009507,GO:0009570,GO:0016671,GO:0030091,GO:0033743,GO:0055114,
HORVU4Hr1G082700.4	2_Intersect_PW	glyceraldehyde-3-phosphate dehydrogenase C2		downF	downF	#N/A	HORVU.MOREX.r3.4HG0410550	chr4H:589198132-589200473	Glyceraldehyde-3-phosphate dehydrogenase	GO:0006006,GO:0016491,GO:0016620,GO:0050661,GO:0051287,GO:0055114,
HORVU4Hr1G083930.1	2_Intersect_PW	Cytochrome P450 superfamily protein		downF	downF	#N/A	HORVU.MOREX.r3.4HG0411780	chr4H:592413790-592415786	Cytochrome P450 family protein, expressed	GO:0004497,GO:0005506,GO:0016020,GO:0016021,GO:0016491,GO:0016705,GO:0020037,GO:0046872,GO:0055114,
HORVU4Hr1G083950.6	2_Intersect_PW	serine carboxypeptidase-like 19		downF	downF	#N/A	HORVU.MOREX.r3.4HG0411760	chr4H:592369159-592374327	Serine carboxypeptidase, putative	GO:0004180,GO:0004185,GO:0006508,GO:0016787,
HORVU4Hr1G084010.1	2_Intersect_PW	undescribed protein		downF	downF	#N/A
HORVU4Hr1G084410.1	2_Intersect_PW	50S ribosomal protein L5		downF	downF	#N/A	HORVU.MOREX.r3.4HG0412200	chr4H:593682738-593685799	Pectin lyase-like superfamily protein	GO:0004650,GO:0005576,GO:0005975,GO:0008152,GO:0016787,GO:0016798,GO:0016829,GO:0071555,
HORVU4Hr1G084410.1	2_Intersect_PW	50S ribosomal protein L5		downF	downF	#N/A	HORVU.MOREX.r3.4HG0412190	chr4H:593681439-593682758	50S ribosomal protein L5	GO:0003735,GO:0005622,GO:0005840,GO:0006412,GO:0009507,GO:0009570,GO:0009735,GO:0009941,GO:0016020,GO:0022626,
HORVU4Hr1G084840.1	2_Intersect_PW	Protein kinase superfamily protein		downF	downF	#N/A	HORVU.MOREX.r3.4HG0412570	chr4H:594978685-594985599	Kinase family protein	GO:0004672,GO:0005524,GO:0006468,GO:0016301,GO:0016310,
HORVU4Hr1G086020.5	2_Intersect_PW	4-hydroxy-tetrahydrodipicolinate reductase		downF	downF	#N/A	HORVU.MOREX.r3.4HG0413680	chr4H:597623771-597626555	4-hydroxy-tetrahydrodipicolinate reductase	GO:0008839,GO:0009089,GO:0055114,
HORVU4Hr1G086600.2	2_Intersect_PW	Pentatricopeptide repeat-containing protein		downF	downF	#N/A	HORVU.MOREX.r3.4HG0414260	chr4H:599076274-599079255	Pentatricopeptide repeat-containing protein
HORVU4Hr1G086600.2	2_Intersect_PW	Pentatricopeptide repeat-containing protein		downF	downF	#N/A	HORVU.MOREX.r3.4HG0414270	chr4H:599086449-599088539	Pectin lyase-like superfamily protein
HORVU4Hr1G086600.2	2_Intersect_PW	Pentatricopeptide repeat-containing protein		downF	downF	#N/A	HORVU.MOREX.r3.4HG0414280	chr4H:599089440-599090006	tRNA modification GTPase MnmE	GO:0000166,GO:0003924,GO:0005525,GO:0005622,GO:0005737,GO:0006400,GO:0008033,GO:0016787,GO:0046872,
HORVU5Hr1G003910.2	2_Intersect_PW	Haloacid dehalogenase-like hydrolase (HAD) superfamily protein		downF	downF	#N/A	HORVU.MOREX.r3.5HG0422490	chr5H:6562880-6566969	Haloacid dehalogenase-like hydrolase domain-containing protein	GO:0016787,
HORVU5Hr1G008160.4	2_Intersect_PW	Serine protease Do-like HtrA		downF	downF	#N/A	HORVU.MOREX.r3.5HG0426520	chr5H:16581185-16585047	Protease Do-like protein	GO:0004252,GO:0006508,GO:0008233,
HORVU5Hr1G009460.4	2_Intersect_PW	Pentatricopeptide repeat (PPR) superfamily protein		downF	downF	#N/A	HORVU.MOREX.r3.5HG0427910	chr5H:19944566-19948205	Pentatricopeptide repeat (PPR) superfamily protein
HORVU5Hr1G010260.1	2_Intersect_PW	undescribed protein		downF	downF	#N/A
HORVU5Hr1G012050.1	2_Intersect_PW	undescribed protein		downF	downF	#N/A
HORVU5Hr1G013840.1	2_Intersect_PW	L-galactose dehydrogenase		downF	downF	#N/A	HORVU.MOREX.r3.5HG0432950	chr5H:41432542-41443370	L-galactose dehydrogenase	GO:0005829,GO:0010349,GO:0019853,GO:0055114,
HORVU5Hr1G014650.1	2_Intersect_PW	undescribed protein		downF	downF	#N/A
HORVU5Hr1G014730.7	2_Intersect_PW	alanine aminotransferase 2		downF	downF	#N/A	HORVU.MOREX.r3.5HG0433990	chr5H:48489714-48493834	Aminotransferase	GO:0003824,GO:0008483,GO:0009058,GO:0016740,GO:0030170,
HORVU5Hr1G026140.3	2_Intersect_PW	Phenylalanine--tRNA ligase alpha subunit		downF	downF	#N/A	HORVU.MOREX.r3.5HG0446480	chr5H:130455084-130464850	Phenylalanine--tRNA ligase alpha subunit	GO:0000049,GO:0000166,GO:0000287,GO:0004812,GO:0004826,GO:0005524,GO:0005737,GO:0006412,GO:0006432,GO:0016874,GO:0043039,GO:0046872,
HORVU5Hr1G029580.1	2_Intersect_PW	undescribed protein		downF	downF	#N/A
HORVU5Hr1G030330.4	2_Intersect_PW	Mog1/PsbP/DUF1795-like photosystem II reaction center PsbP family protein		downF	downF	#N/A
HORVU5Hr1G030500.4	2_Intersect_PW	quinolinate synthase		downF	downF	#N/A	HORVU.MOREX.r3.5HG0450100	chr5H:168079603-168123402	Quinolinate synthase A	GO:0008987,GO:0009435,GO:0019805,GO:0051539,
HORVU5Hr1G031470.8	2_Intersect_PW	Chaperone protein ClpB		downF	downF	#N/A	HORVU.MOREX.r3.5HG0450750	chr5H:180345058-180365279	ATP-dependent Clp protease ATP-binding subunit	GO:0000166,GO:0005524,GO:0006508,GO:0008233,GO:0019538,
HORVU5Hr1G033180.3	2_Intersect_PW	Histone-lysine N-methyltransferase setd3		downF	downF	#N/A	HORVU.MOREX.r3.5HG0452010	chr5H:199012674-199081329	Methyltransferase	GO:0008168,GO:0016740,GO:0032259,
HORVU5Hr1G033180.3	2_Intersect_PW	Histone-lysine N-methyltransferase setd3		downF	downF	#N/A	HORVU.MOREX.r3.5HG0452020	chr5H:199015406-199015711	TTF-type zinc finger protein with HAT dimerisation domain	GO:0000981,GO:0003677,GO:0005654,GO:0005737,GO:0006357,GO:0008150,GO:0046983,
HORVU5Hr1G033180.3	2_Intersect_PW	Histone-lysine N-methyltransferase setd3		downF	downF	#N/A	HORVU.MOREX.r3.5HG0452030	chr5H:199018756-199019178	cytosolic invertase 1
HORVU5Hr1G033180.3	2_Intersect_PW	Histone-lysine N-methyltransferase setd3		downF	downF	#N/A	HORVU.MOREX.r3.5HG0452040	chr5H:199020633-199022156	4-hydroxy-tetrahydrodipicolinate reductase	GO:0005737,GO:0008652,GO:0008839,GO:0009085,GO:0009089,GO:0016491,GO:0019877,GO:0055114,
HORVU5Hr1G033180.3	2_Intersect_PW	Histone-lysine N-methyltransferase setd3		downF	downF	#N/A	HORVU.MOREX.r3.5HG0452050	chr5H:199022252-199022635	ribosome maturation factor
HORVU5Hr1G033180.3	2_Intersect_PW	Histone-lysine N-methyltransferase setd3		downF	downF	#N/A	HORVU.MOREX.r3.5HG0452060	chr5H:199022671-199022991	DNA-(apurinic or apyrimidinic site) lyase	GO:0003677,GO:0003906,GO:0004518,GO:0004519,GO:0005622,GO:0005634,GO:0006281,GO:0006284,GO:0006974,GO:0008311,GO:0016829,GO:0046872,GO:0090305,GO:0140078,
HORVU5Hr1G033180.3	2_Intersect_PW	Histone-lysine N-methyltransferase setd3		downF	downF	#N/A	HORVU.MOREX.r3.5HG0452070	chr5H:199023828-199024424	threonyl-tRNA synthetase, putative / threonine-tRNA ligase
HORVU5Hr1G033180.3	2_Intersect_PW	Histone-lysine N-methyltransferase setd3		downF	downF	#N/A	HORVU.MOREX.r3.5HG0452080	chr5H:199024508-199026016	Retrotransposon protein, putative, unclassified
HORVU5Hr1G033180.3	2_Intersect_PW	Histone-lysine N-methyltransferase setd3		downF	downF	#N/A	HORVU.MOREX.r3.5HG0452090	chr5H:199027212-199027556	N-succinylarginine dihydrolase	GO:0006525,GO:0009015,GO:0016787,GO:0019545,
HORVU5Hr1G033180.3	2_Intersect_PW	Histone-lysine N-methyltransferase setd3		downF	downF	#N/A	HORVU.MOREX.r3.5HG0452100	chr5H:199028091-199029152	Transposon Ty1-PR3 Gag-Pol polyprotein	GO:0000166,GO:0000943,GO:0003676,GO:0003677,GO:0003723,GO:0003824,GO:0003887,GO:0003964,GO:0004190,GO:0004518,GO:0004519,GO:0004523,GO:0004540,GO:0005524,GO:0005634,GO:0005737,GO:0006278,GO:0006310,GO:0006508,GO:0008152,GO:0008233,GO:0015074,GO:0016740,GO:0016779,GO:0016787,GO:0032196,GO:0032197,GO:0046872,GO:0071897,GO:0090305,GO:0090501,GO:0090502,
HORVU5Hr1G033180.3	2_Intersect_PW	Histone-lysine N-methyltransferase setd3		downF	downF	#N/A	HORVU.MOREX.r3.5HG0452110	chr5H:199031754-199032662	Tetratricopeptide repeat (TPR)-like superfamily protein
HORVU5Hr1G033180.3	2_Intersect_PW	Histone-lysine N-methyltransferase setd3		downF	downF	#N/A	HORVU.MOREX.r3.5HG0452120	chr5H:199032828-199033187	Retrotransposon protein, putative, unclassified
HORVU5Hr1G033180.3	2_Intersect_PW	Histone-lysine N-methyltransferase setd3		downF	downF	#N/A	HORVU.MOREX.r3.5HG0452130	chr5H:199034664-199035743	Retrovirus-related Pol polyprotein LINE-1	GO:0003676,GO:0016020,GO:0016021,
HORVU5Hr1G033180.3	2_Intersect_PW	Histone-lysine N-methyltransferase setd3		downF	downF	#N/A	HORVU.MOREX.r3.5HG0452140	chr5H:199035793-199037349	Craniofacial development protein 2
HORVU5Hr1G033180.3	2_Intersect_PW	Histone-lysine N-methyltransferase setd3		downF	downF	#N/A	HORVU.MOREX.r3.5HG0452150	chr5H:199038049-199038537	Reverse transcriptase	GO:0003964,GO:0006278,
HORVU5Hr1G033180.3	2_Intersect_PW	Histone-lysine N-methyltransferase setd3		downF	downF	#N/A	HORVU.MOREX.r3.5HG0452160	chr5H:199039570-199040295	Retrovirus-related Pol polyprotein from transposon TNT 1-94	GO:0003676,GO:0008270,GO:0015074,
HORVU5Hr1G037620.2	2_Intersect_PW	undescribed protein		downF	downF	#N/A	HORVU.MOREX.r3.5HG0456060	chr5H:245833072-245833647	Structural maintenance of chromosomes protein 1	GO:0003682,GO:0005524,GO:0005694,GO:0007064,GO:0008278,GO:0046982,GO:0051276,
HORVU5Hr1G039210.1	2_Intersect_PW	Chaperone DnaJ-domain superfamily protein		downF	downF	#N/A	HORVU.MOREX.r3.5HG0457230	chr5H:257368611-257375893	Chaperone protein DnaJ	GO:0016020,GO:0016021,
HORVU5Hr1G039210.1	2_Intersect_PW	Chaperone DnaJ-domain superfamily protein		downF	downF	#N/A	HORVU.MOREX.r3.5HG0457240	chr5H:257371380-257375132	Retrotransposon protein, putative, unclassified
HORVU5Hr1G039960.2	2_Intersect_PW	GCN5 family acetyltransferase		downF	downF	#N/A	HORVU.MOREX.r3.5HG0457900	chr5H:264340844-264342985	Retrotransposon protein, putative, unclassified
HORVU5Hr1G039960.2	2_Intersect_PW	GCN5 family acetyltransferase		downF	downF	#N/A	HORVU.MOREX.r3.5HG0457910	chr5H:264364358-264365871	Transposon Ty3-I Gag-Pol polyprotein	GO:0004190,GO:0006508,
HORVU5Hr1G043120.2	2_Intersect_PW	GDT1-like protein 1, chloroplastic		downF	downF	#N/A
HORVU5Hr1G045180.1	2_Intersect_PW	ABSCISIC ACID-INSENSITIVE 5-like protein 2	HvFD-like	downF	downF	#N/A	HORVU.MOREX.r3.5HG0463060	chr5H:312644440-312648277	BZIP transcription factor	GO:0003700,GO:0006355,
HORVU5Hr1G047610.1	2_Intersect_PW	LOB domain-containing protein 4		downF	downF	#N/A	HORVU.MOREX.r3.5HG0465420	chr5H:330681277-330681810	LOB domain-containing protein, putative
HORVU5Hr1G049980.4	2_Intersect_PW	Protein translocase subunit SecY		downF	downF	#N/A	HORVU.MOREX.r3.5HG0467750	chr5H:346488000-346520451	Protein translocase secy subunit, putative	GO:0015031,GO:0016020,GO:0016021,
HORVU5Hr1G050970.3	2_Intersect_PW	unknown protein		downF	downF	#N/A	HORVU.MOREX.r3.5HG0468600	chr5H:354420021-354424321	ATP-dependent DNA helicase
HORVU5Hr1G052440.1	2_Intersect_PW	unknown function		downF	downF	#N/A	HORVU.MOREX.r3.5HG0470340	chr5H:367024037-367027560	F-box family protein
HORVU5Hr1G053750.18	2_Intersect_PW	Ycf20-like protein		downF	downF	#N/A	HORVU.MOREX.r3.5HG0471460	chr5H:377402131-377407092	Ycf20-like protein	GO:0016020,GO:0016021,
HORVU5Hr1G059210.1	2_Intersect_PW	undescribed protein		downF	downF	#N/A
HORVU5Hr1G062050.1	2_Intersect_PW	copper transporter 5		downF	downF	#N/A	HORVU.MOREX.r3.5HG0480410	chr5H:431158266-431158727	Copper transporter	GO:0005375,GO:0016020,GO:0016021,GO:0035434,
HORVU5Hr1G062050.1	2_Intersect_PW	copper transporter 5		downF	downF	#N/A	HORVU.MOREX.r3.5HG0480400	chr5H:431157726-431157959	PKHD-type hydroxylase PST_0995	GO:0005506,GO:0016491,GO:0016705,GO:0016706,GO:0031418,GO:0046872,GO:0051213,GO:0055114,
HORVU5Hr1G062940.1	2_Intersect_PW	Ethylene-responsive transcription factor 1		downF	downF	#N/A	HORVU.MOREX.r3.5HG0481240	chr5H:435142877-435146202	Ethylene-responsive transcription factor	GO:0003677,GO:0003700,GO:0005634,GO:0006351,GO:0006355,
HORVU5Hr1G063380.19	2_Intersect_PW	Pentatricopeptide repeat-containing protein		downF	downF	#N/A	HORVU.MOREX.r3.5HG0481680	chr5H:438389169-438403726	Pentatricopeptide repeat-containing protein
HORVU5Hr1G064130.1	2_Intersect_PW	Pentatricopeptide repeat-containing protein		downF	downF	#N/A	HORVU.MOREX.r3.5HG0482600	chr5H:441462211-441465006	Pentatricopeptide repeat-containing protein
HORVU5Hr1G064220.7	2_Intersect_PW	Family of unknown function (DUF566)		downF	downF	#N/A	HORVU.MOREX.r3.5HG0482660	chr5H:441911202-441914420	QWRF motif protein (DUF566)
HORVU5Hr1G064220.7	2_Intersect_PW	Family of unknown function (DUF566)		downF	downF	#N/A	HORVU.MOREX.r3.5HG0482650	chr5H:441909103-441911134	SAC3/GANP/Nin1/mts3/eIF-3 p25 family
HORVU5Hr1G070930.3	2_Intersect_PW	TMV-MP30 binding protein 2C		downF	downF	#N/A	HORVU.MOREX.r3.5HG0488660	chr5H:471414637-471417344	TMV-MP30 binding protein 2C
HORVU5Hr1G072120.4	2_Intersect_PW	unknown function		downF	downF	#N/A	HORVU.MOREX.r3.5HG0489870	chr5H:475046722-475048920	NifU-like protein 3, chloroplastic	GO:0005506,GO:0016226,GO:0051536,
HORVU5Hr1G074230.27	2_Intersect_PW	Ribosomal silencing factor RsfS		downF	downF	#N/A	HORVU.MOREX.r3.5HG0491590	chr5H:481064946-481066814	Dihydroflavonol-4-reductase	GO:0003824,GO:0009555,GO:0050662,GO:0080110,
HORVU5Hr1G074230.27	2_Intersect_PW	Ribosomal silencing factor RsfS		downF	downF	#N/A	HORVU.MOREX.r3.5HG0491600	chr5H:481067109-481068002	Uroporphyrinogen-III synthase	GO:0004852,GO:0033014,
HORVU5Hr1G074230.27	2_Intersect_PW	Ribosomal silencing factor RsfS		downF	downF	#N/A	HORVU.MOREX.r3.5HG0491620	chr5H:481072062-481075831	NAC domain protein,	GO:0003677,GO:0005634,GO:0006351,GO:0006355,GO:0016020,GO:0016021,
HORVU5Hr1G074230.27	2_Intersect_PW	Ribosomal silencing factor RsfS		downF	downF	#N/A	HORVU.MOREX.r3.5HG0491610	chr5H:481068113-481070944	Protein Iojap/ribosomal silencing factor RsfS
HORVU5Hr1G075310.1	2_Intersect_PW	Chromosome 3B, genomic scaffold, cultivar Chinese Spring		downF	downF	#N/A
HORVU5Hr1G080960.15	2_Intersect_PW	unknown function		downF	downF	#N/A
HORVU5Hr1G081620.1	2_Intersect_PW	Two-component response regulator-like PRR95	HvPRR95	downF	downF	#N/A	HORVU.MOREX.r3.5HG0498830	chr5H:499522423-499526178	Pseudo response regulator	GO:0000160,GO:0005634,
HORVU5Hr1G082630.5	2_Intersect_PW	triosephosphate isomerase		downF	downF	#N/A	HORVU.MOREX.r3.5HG0499580	chr5H:502373872-502377799	Triosephosphate isomerase	GO:0003824,GO:0004807,GO:0006096,GO:0008152,GO:0016853,
HORVU5Hr1G082630.5	2_Intersect_PW	triosephosphate isomerase		downF	downF	#N/A	HORVU.MOREX.r3.5HG0499570	chr5H:502372719-502373111	P-loop containing nucleoside triphosphate hydrolases superfamily protein
HORVU5Hr1G084230.1	2_Intersect_PW	Aquaporin-like superfamily protein		downF	downF	#N/A	HORVU.MOREX.r3.5HG0500800	chr5H:505367124-505368596	Aquaporin-like protein	GO:0015267,GO:0016020,GO:0016021,GO:0055085,
HORVU5Hr1G084240.1	2_Intersect_PW	unknown function		downF	downF	#N/A	HORVU.MOREX.r3.5HG0500780	chr5H:505298922-505302829	La-related	GO:0003723,
HORVU5Hr1G086660.4	2_Intersect_PW	Flavin-containing monooxygenase family protein		downF	downF	#N/A	HORVU.MOREX.r3.5HG0502830	chr5H:510227231-510229668	Flavin-containing monooxygenase	GO:0004497,GO:0004499,GO:0016491,GO:0050660,GO:0050661,GO:0055114,
HORVU5Hr1G086830.4	2_Intersect_PW	MATE efflux family protein		downF	downF	#N/A	HORVU.MOREX.r3.5HG0502960	chr5H:510357085-510361223	Protein DETOXIFICATION	GO:0006855,GO:0015238,GO:0015297,GO:0016020,GO:0016021,GO:0055085,
HORVU5Hr1G087810.2	2_Intersect_PW	UTP--glucose-1-phosphate uridylyltransferase		downF	downF	#N/A	HORVU.MOREX.r3.5HG0504220	chr5H:512435872-512438413	Nudix hydrolase-like protein	GO:0009416,GO:0009507,GO:0016787,GO:0042726,GO:0047884,
HORVU5Hr1G087810.2	2_Intersect_PW	UTP--glucose-1-phosphate uridylyltransferase		downF	downF	#N/A	HORVU.MOREX.r3.5HG0504210	chr5H:512434747-512435112	Inositol phosphorylceramide synthase 2
HORVU5Hr1G091810.2	2_Intersect_PW	RNA binding		downF	downF	#N/A	HORVU.MOREX.r3.5HG0507230	chr5H:518881390-518883669	RNA-binding protein	GO:0003676,GO:0003723,
HORVU5Hr1G093530.3	2_Intersect_PW	Pentatricopeptide repeat-containing protein	Brh1 G? subunit	downF	downF	#N/A	HORVU.MOREX.r3.5HG0509020	chr5H:523049998-523055353	guanine nucleotide-binding protein subunit gamma
HORVU5Hr1G093530.3	2_Intersect_PW	Pentatricopeptide repeat-containing protein	Brh1 G? subunit	downF	downF	#N/A	HORVU.MOREX.r3.5HG0509030	chr5H:523055613-523057352	Pentatricopeptide repeat-containing protein
HORVU5Hr1G093530.3	2_Intersect_PW	Pentatricopeptide repeat-containing protein	Brh1 G? subunit	downF	downF	#N/A	HORVU.MOREX.r3.5HG0509040	chr5H:523058860-523059165	Ta11-like non-LTR retrotransposon
HORVU5Hr1G094300.2	2_Intersect_PW	Sulfate adenylyltransferase		downF	downF	#N/A	HORVU.MOREX.r3.5HG0509820	chr5H:525053718-525057246	ATP sulfurylase (Sulfate adenylyltransferase)	GO:0000103,GO:0004781,GO:0016740,GO:0016779,
HORVU5Hr1G094890.4	2_Intersect_PW	NDH-dependent cyclic electron flow 5		downF	downF	#N/A	HORVU.MOREX.r3.5HG0510420	chr5H:526715489-526717130	Glutathione S-transferase T3	GO:0016740,
HORVU5Hr1G094890.4	2_Intersect_PW	NDH-dependent cyclic electron flow 5		downF	downF	#N/A	HORVU.MOREX.r3.5HG0510430	chr5H:526719175-526719513	NA
HORVU5Hr1G094980.1	2_Intersect_PW	undescribed protein		downF	downF	#N/A	HORVU.MOREX.r3.5HG0510480	chr5H:526815368-526815727	Mediator of RNA polymerase II transcription subunit 32, putative	GO:0006355,GO:0009631,GO:0010150,GO:0016592,GO:0048364,
HORVU5Hr1G095630.3	2_Intersect_PW	MADS-box transcription factor 14	HvBM5A	downF	downF	#N/A	HORVU.MOREX.r3.5HG0511200	chr5H:528142354-528143421	Transposase
HORVU5Hr1G095630.3	2_Intersect_PW	MADS-box transcription factor 14	HvBM5A	downF	downF	#N/A	HORVU.MOREX.r3.5HG0511210	chr5H:528147816-528157990	MADS box transcription factor	GO:0000977,GO:0003677,GO:0003700,GO:0005634,GO:0006351,GO:0006355,GO:0045944,GO:0046983,
HORVU5Hr1G095630.3	2_Intersect_PW	MADS-box transcription factor 14	HvBM5A	downF	downF	#N/A	HORVU.MOREX.r3.5HG0511160	chr5H:528120721-528121668	Retrotransposon protein, putative, Ty1-copia subclass	GO:0003676,GO:0008270,GO:0015074,
HORVU5Hr1G095630.3	2_Intersect_PW	MADS-box transcription factor 14	HvBM5A	downF	downF	#N/A	HORVU.MOREX.r3.5HG0511170	chr5H:528128152-528129930	Retrotransposon protein, putative, Ty1-copia subclass	GO:0003676,GO:0008270,GO:0015074,
HORVU5Hr1G095630.3	2_Intersect_PW	MADS-box transcription factor 14	HvBM5A	downF	downF	#N/A	HORVU.MOREX.r3.5HG0511180	chr5H:528133594-528135372	Retrotransposon protein, putative, Ty1-copia subclass	GO:0003676,GO:0008270,GO:0015074,
HORVU5Hr1G095630.3	2_Intersect_PW	MADS-box transcription factor 14	HvBM5A	downF	downF	#N/A	HORVU.MOREX.r3.5HG0511190	chr5H:528140881-528144424	DNA-binding protein with MIZ/SP-RING zinc finger, PHD-finger and SAP domain-containing protein
HORVU5Hr1G096260.2	2_Intersect_PW	UDP-Glycosyltransferase superfamily protein		downF	downF	#N/A	HORVU.MOREX.r3.5HG0511660	chr5H:529311550-529313334	UDP-glycosyltransferase	GO:0008152,GO:0016740,GO:0016758,
HORVU5Hr1G098340.3	2_Intersect_PW	30S ribosomal protein S9		downF	downF	#N/A	HORVU.MOREX.r3.5HG0513300	chr5H:534243776-534246138	30S ribosomal protein S9	GO:0003735,GO:0005840,GO:0006412,
HORVU5Hr1G098890.10	2_Intersect_PW	malate dehydrogenase		downF	downF	#N/A	HORVU.MOREX.r3.5HG0513810	chr5H:535814282-535818063	Malate dehydrogenase	GO:0003824,GO:0005975,GO:0006099,GO:0006108,GO:0016491,GO:0016615,GO:0016616,GO:0019752,GO:0030060,GO:0055114,
HORVU5Hr1G101020.12	2_Intersect_PW	ribose-5-phosphate isomerase 2		downF	downF	#N/A	HORVU.MOREX.r3.5HG0515060	chr5H:538644429-538646694	Ribose-5-phosphate isomerase A	GO:0004751,GO:0009052,GO:0016853,
HORVU5Hr1G101820.1	2_Intersect_PW	undescribed protein		downF	downF	#N/A	HORVU.MOREX.r3.5HG0515500	chr5H:539418533-539419579	Leguminosin group485 secreted peptide
HORVU5Hr1G104840.1	2_Intersect_PW	receptor kinase 2		downF	downF	#N/A	HORVU.MOREX.r3.5HG0518200	chr5H:545493571-545495654	Receptor lectin kinase	GO:0004672,GO:0005524,GO:0006468,GO:0016020,GO:0016021,GO:0016301,GO:0016310,GO:0030246,
HORVU5Hr1G105790.27	2_Intersect_PW	F-box domain containing protein		downF	downF	#N/A	HORVU.MOREX.r3.5HG0519020	chr5H:547329660-547333617	F-box domain containing protein
HORVU5Hr1G106170.2	2_Intersect_PW	Pseudouridine synthase family protein		downF	downF	#N/A	HORVU.MOREX.r3.5HG0519510	chr5H:548468928-548475671	Pseudouridine synthase	GO:0001522,GO:0003723,GO:0005829,GO:0009451,GO:0009982,GO:0016853,
HORVU5Hr1G109440.3	2_Intersect_PW	Lactoylglutathione lyase		downF	downF	#N/A	HORVU.MOREX.r3.5HG0522290	chr5H:553621531-553623790	Lactoylglutathione lyase	GO:0004462,GO:0016829,GO:0046872,
HORVU5Hr1G111640.1	2_Intersect_PW	50S ribosomal protein L17		downF	downF	#N/A	HORVU.MOREX.r3.5HG0524580	chr5H:559499894-559502301	50S ribosomal protein L17	GO:0003735,GO:0005622,GO:0005840,GO:0006412,GO:0009507,GO:0009570,GO:0009941,
HORVU5Hr1G115460.1	2_Intersect_PW	ATP-dependent RNA helicase DeaD		downF	downF	#N/A
HORVU5Hr1G123220.1	2_Intersect_PW	Ycf20-like protein		downF	downF	#N/A	HORVU.MOREX.r3.5HG0535470	chr5H:581818579-581820447	Ycf20-like protein	GO:0016020,GO:0016021,
HORVU5Hr1G124190.2	2_Intersect_PW	Domain of unknown function (DUF303)		downF	downF	#N/A
HORVU5Hr1G124520.3	2_Intersect_PW	unknown function		downF	downF	#N/A	HORVU.MOREX.r3.5HG0537980	chr5H:587217409-587220234	UPF0176 protein
HORVU6Hr1G000070.1	2_Intersect_PW	Rhodanese-like domain-containing protein 17		downF	downF	#N/A	HORVU.MOREX.r3.6HG0540160	chr6H:5191842-5192331	Rhodanese-related sulfurtransferase	GO:0016740,
HORVU6Hr1G000070.1	2_Intersect_PW	Rhodanese-like domain-containing protein 17		downF	downF	#N/A	HORVU.MOREX.r3.6HG0540150	chr6H:5190905-5191288	NADH-ubiquinone oxidoreductase chain 4	GO:0005739,GO:0005747,GO:0006120,GO:0008137,GO:0016020,GO:0016021,GO:0016491,GO:0031966,GO:0042773,GO:0055114,GO:0070469,
HORVU6Hr1G000090.3	2_Intersect_PW	sulfurtransferase protein 16		downF	downF	#N/A	HORVU.MOREX.r3.6HG0540130	chr6H:5188264-5188476	Movement and silencing protein TGBp1	GO:0003723,GO:0005524,GO:0016032,GO:0030430,GO:0046740,
HORVU6Hr1G000090.3	2_Intersect_PW	sulfurtransferase protein 16		downF	downF	#N/A	HORVU.MOREX.r3.6HG0540140	chr6H:5188556-5189040	Rhodanese-related sulfurtransferase	GO:0016740,
HORVU6Hr1G000650.1	2_Intersect_PW	Glyoxylate/hydroxypyruvate reductase B		downF	downF	#N/A	HORVU.MOREX.r3.6HG0538240	chr6H:71649-77880	D-glycerate dehydrogenase/hydroxypyruvate reductase	GO:0008152,GO:0016491,GO:0016616,GO:0051287,GO:0055114,
HORVU6Hr1G009350.17	2_Intersect_PW	Acylamino-acid-releasing enzyme		downF	downF	#N/A	HORVU.MOREX.r3.6HG0546380	chr6H:17166444-17167856	Werner Syndrome-like exonuclease	GO:0003676,GO:0004527,GO:0006139,GO:0008408,GO:0090305,
HORVU6Hr1G009350.17	2_Intersect_PW	Acylamino-acid-releasing enzyme		downF	downF	#N/A	HORVU.MOREX.r3.6HG0546390	chr6H:17192957-17194534	Peroxidase	GO:0004601,GO:0005576,GO:0006979,GO:0016491,GO:0020037,GO:0042744,GO:0046872,GO:0055114,GO:0098869,
HORVU6Hr1G011800.1	2_Intersect_PW	undescribed protein		downF	downF	#N/A
HORVU6Hr1G012020.11	2_Intersect_PW	Division protein		downF	downF	#N/A	HORVU.MOREX.r3.6HG0548930	chr6H:22996602-23000963	ARC6	GO:0009507,GO:0009536,GO:0009658,GO:0009706,GO:0009941,GO:0010020,GO:0016020,GO:0016021,GO:0031357,GO:0043621,
HORVU6Hr1G012170.1	2_Intersect_PW	terpene synthase 14		downF	downF	#N/A	HORVU.MOREX.r3.6HG0549100	chr6H:23523765-23527398	Linalool synthase, chloroplastic	GO:0000287,GO:0008152,GO:0010333,GO:0016829,GO:0046872,
HORVU6Hr1G012320.1	2_Intersect_PW	Glutathione-specific gamma-glutamylcyclotransferase 1		downF	downF	#N/A	HORVU.MOREX.r3.6HG0549380	chr6H:24459670-24462789	Gamma-glutamylcyclotransferase	GO:0003839,GO:0006751,
HORVU6Hr1G013620.4	2_Intersect_PW	transferases, transferring glycosyl groups		downF	downF	#N/A	HORVU.MOREX.r3.6HG0550770	chr6H:28592987-28594082	Transferase, transferring glycosyl groups	GO:0005773,GO:0016740,
HORVU6Hr1G015430.4	2_Intersect_PW	alpha/beta-Hydrolases superfamily protein		downF	downF	#N/A	HORVU.MOREX.r3.6HG0552570	chr6H:33776644-33779658	GPI inositol-deacylase	GO:0016788,
HORVU6Hr1G015430.4	2_Intersect_PW	alpha/beta-Hydrolases superfamily protein		downF	downF	#N/A	HORVU.MOREX.r3.6HG0552560	chr6H:33776491-33776886	Tumor necrosis factor receptor superfamily member 11A	GO:0001503,GO:0002250,GO:0002548,GO:0004888,GO:0005031,GO:0005515,GO:0005829,GO:0005886,GO:0005887,GO:0006954,GO:0007165,GO:0007267,GO:0007275,GO:0008284,GO:0009314,GO:0009897,GO:0009986,GO:0016020,GO:0016021,GO:0019955,GO:0030316,GO:0032496,GO:0033209,GO:0034097,GO:0034612,GO:0038023,GO:0042981,GO:0043507,GO:0045780,GO:0046872,GO:0048535,GO:0051091,GO:0051092,GO:0060086,GO:0060749,GO:0070555,GO:…
HORVU6Hr1G016070.3	2_Intersect_PW	Sodium Bile acid symporter family		downF	downF	#N/A	HORVU.MOREX.r3.6HG0553080	chr6H:35309608-35312372	Sodium Bile acid symporter family
HORVU6Hr1G016070.3	2_Intersect_PW	Sodium Bile acid symporter family		downF	downF	#N/A	HORVU.MOREX.r3.6HG0553090	chr6H:35317176-35317577	S-adenosylmethionine decarboxylase proenzyme	GO:0004014,GO:0006557,GO:0006596,GO:0006597,GO:0008295,GO:0016829,GO:0016831,
HORVU6Hr1G016070.3	2_Intersect_PW	Sodium Bile acid symporter family		downF	downF	#N/A	HORVU.MOREX.r3.6HG0553100	chr6H:35319362-35320933	DWNN domain, a CCHC-type zinc finger
HORVU6Hr1G017010.1	2_Intersect_PW	Glyoxylate/hydroxypyruvate reductase B		downF	downF	#N/A
HORVU6Hr1G018520.4	2_Intersect_PW	Prolyl endopeptidase		downF	downF	#N/A	HORVU.MOREX.r3.6HG0555860	chr6H:46297655-46304353	Prolyl endopeptidase	GO:0004252,GO:0006508,GO:0008236,GO:0070008,
HORVU6Hr1G018830.4	2_Intersect_PW	50S ribosomal protein L3		downF	downF	#N/A	HORVU.MOREX.r3.6HG0556190	chr6H:47694337-47696072	50S ribosomal protein L3	GO:0003735,GO:0005622,GO:0005840,GO:0006412,
HORVU6Hr1G019700.2	2_Intersect_PW	Squamosa promoter-binding-like protein 3	HvSPL3	downF	downF	#N/A	HORVU.MOREX.r3.6HG0557190	chr6H:52539972-52545019	Squamosa promoter-binding-like protein	GO:0003677,GO:0005634,GO:0046872,
HORVU6Hr1G019700.2	2_Intersect_PW	Squamosa promoter-binding-like protein 3	HvSPL3	downF	downF	#N/A	HORVU.MOREX.r3.6HG0557200	chr6H:52540135-52540593	P-loop containing nucleoside triphosphate hydrolases superfamily protein
HORVU6Hr1G020730.1	2_Intersect_PW	DTW domain-containing protein		downF	downF	#N/A	HORVU.MOREX.r3.6HG0558310	chr6H:57742222-57743334	DTW domain containing protein, expressed
HORVU6Hr1G021540.6	2_Intersect_PW	alpha/beta-Hydrolases superfamily protein		downF	downF	#N/A	HORVU.MOREX.r3.6HG0559140	chr6H:63334254-63337738	Sn1-specific diacylglycerol lipase alpha	GO:0006629,GO:0016042,GO:0016787,
HORVU6Hr1G025880.5	2_Intersect_PW	unknown function		downF	downF	#N/A
HORVU6Hr1G027360.2	2_Intersect_PW	mercaptopyruvate sulfurtransferase 1		downF	downF	#N/A	HORVU.MOREX.r3.6HG0566940	chr6H:104357995-104361719	Sulfurtransferase	GO:0004792,GO:0016740,
HORVU6Hr1G028970.9	2_Intersect_PW	undescribed protein		downF	downF	#N/A
HORVU6Hr1G035260.2	2_Intersect_PW	30S ribosomal protein S21		downF	downF	#N/A	HORVU.MOREX.r3.6HG0575320	chr6H:164850980-164852266	30S ribosomal protein S21	GO:0003735,GO:0005840,GO:0006412,
HORVU6Hr1G035560.1	2_Intersect_PW	unknown protein		downF	downF	#N/A
HORVU6Hr1G035570.1	2_Intersect_PW	undescribed protein		downF	downF	#N/A
HORVU6Hr1G036570.6	2_Intersect_PW	undescribed protein		downF	downF	#N/A
HORVU6Hr1G040170.2	2_Intersect_PW	Cytochrome P450 superfamily protein	HvMAX1	downF	downF	#N/A	HORVU.MOREX.r3.6HG0580280	chr6H:208825321-208827200	Cytochrome P450 family protein	GO:0004497,GO:0005506,GO:0016020,GO:0016021,GO:0016491,GO:0016705,GO:0020037,GO:0046872,GO:0055114,
HORVU6Hr1G048760.3	2_Intersect_PW	undescribed protein		downF	downF	#N/A
HORVU6Hr1G050160.7	2_Intersect_PW	GTP binding Elongation factor Tu family protein		downF	downF	#N/A
HORVU6Hr1G051650.2	2_Intersect_PW	Oxygen-evolving enhancer protein 3-1, chloroplastic		downF	downF	#N/A	HORVU.MOREX.r3.6HG0589150	chr6H:312608497-312609415	Photosynthetic NDH subcomplex L 2	GO:0005509,GO:0009523,GO:0009654,GO:0015979,GO:0019898,
HORVU6Hr1G054040.1	2_Intersect_PW	undescribed protein		downF	downF	#N/A
HORVU6Hr1G057770.34	2_Intersect_PW	Protein ROOT HAIR DEFECTIVE 3 homolog 2		downF	downF	#N/A	HORVU.MOREX.r3.6HG0595430	chr6H:369821587-369832865	Protein ROOT HAIR DEFECTIVE 3 homolog	GO:0000166,GO:0003924,GO:0005525,GO:0005783,GO:0005789,GO:0016020,GO:0016021,GO:0016787,
HORVU6Hr1G063860.1	2_Intersect_PW	tripeptidyl peptidase ii		downF	downF	#N/A
HORVU6Hr1G064740.1	2_Intersect_PW	Transmembrane amino acid transporter family protein		downF	downF	#N/A	HORVU.MOREX.r3.6HG0603010	chr6H:429779857-429781889	Amino acid transporter, putative	GO:0016020,GO:0016021,
HORVU6Hr1G064740.1	2_Intersect_PW	Transmembrane amino acid transporter family protein		downF	downF	#N/A	HORVU.MOREX.r3.6HG0603020	chr6H:429783813-429784351	NADPH-dependent 7-cyano-7-deazaguanine reductase	GO:0005737,GO:0008616,GO:0016491,GO:0033739,GO:0046857,GO:0055114,
HORVU6Hr1G065300.3	2_Intersect_PW	Homeobox-leucine zipper protein family		downF	downF	#N/A	HORVU.MOREX.r3.6HG0603410	chr6H:435239163-435246175	Homeobox-leucine zipper protein	GO:0003677,GO:0005634,GO:0006355,GO:0008289,GO:0043565,
HORVU6Hr1G065590.1	2_Intersect_PW	unknown function		downF	downF	#N/A	HORVU.MOREX.r3.6HG0603750	chr6H:439928708-439931092	ATP-dependent Clp protease ATP-binding subunit
HORVU6Hr1G068760.5	2_Intersect_PW	Inorganic pyrophosphatase	HvPPa4	downF	downF	#N/A	HORVU.MOREX.r3.6HG0607470	chr6H:463357441-463362883	Inorganic pyrophosphatase, putative	GO:0000287,GO:0004427,GO:0005737,GO:0006796,GO:0016787,
HORVU6Hr1G071100.1	2_Intersect_PW	Protein of unknown function (DUF506)		downF	downF	#N/A	HORVU.MOREX.r3.6HG0610180	chr6H:480309746-480311156	DUF506 family protein
HORVU6Hr1G071150.1	2_Intersect_PW	unknown function		downF	downF	#N/A
HORVU6Hr1G074180.8	2_Intersect_PW	RNA-dependent RNA polymerase 1		downF	downF	#N/A	HORVU.MOREX.r3.6HG0613430	chr6H:495775752-495780545	RNA-dependent RNA polymerase	GO:0001172,GO:0003676,GO:0003723,GO:0003968,GO:0016740,GO:0016779,GO:0031047,
HORVU6Hr1G074200.1	2_Intersect_PW	Dihydroorotate dehydrogenase (quinone)		downF	downF	#N/A	HORVU.MOREX.r3.6HG0613490	chr6H:496055419-496060550	Dihydroorotate dehydrogenase (Quinone)	GO:0003824,GO:0004152,GO:0005737,GO:0006207,GO:0006222,GO:0016020,GO:0016491,GO:0016627,GO:0055114,
HORVU6Hr1G075080.4	2_Intersect_PW	FKBP-like peptidyl-prolyl cis-trans isomerase family protein		downF	downF	#N/A	HORVU.MOREX.r3.6HG0614510	chr6H:501585102-501586845	Peptidylprolyl isomerase
HORVU6Hr1G075340.1	2_Intersect_PW	Mitochondrial transcription termination factor family protein		downF	downF	#N/A	HORVU.MOREX.r3.6HG0614770	chr6H:502792920-502794383	Mitochondrial transcription termination factor-like	GO:0003690,GO:0003727,GO:0006355,GO:0008380,GO:0009507,GO:0009658,GO:0019843,GO:0032502,GO:0042255,
HORVU6Hr1G078770.1	2_Intersect_PW	methionine aminopeptidase 1D		downF	downF	#N/A	HORVU.MOREX.r3.6HG0617850	chr6H:518186837-518191336	Methionine aminopeptidase	GO:0004177,GO:0006508,GO:0008233,GO:0008235,GO:0016787,GO:0046872,GO:0070006,GO:0070084,
HORVU6Hr1G078960.8	2_Intersect_PW	thioredoxin 2		downF	downF	#N/A	HORVU.MOREX.r3.6HG0618080	chr6H:518719554-518720220	UDP-N-acetylenolpyruvoylglucosamine reductase	GO:0003824,GO:0005737,GO:0007049,GO:0008360,GO:0008762,GO:0009252,GO:0016491,GO:0016614,GO:0050660,GO:0051301,GO:0055114,GO:0071555,
HORVU6Hr1G078960.8	2_Intersect_PW	thioredoxin 2		downF	downF	#N/A	HORVU.MOREX.r3.6HG0618090	chr6H:518720306-518721702	Thioredoxin	GO:0005623,GO:0006662,GO:0015035,GO:0045454,GO:0055114,
HORVU6Hr1G081370.3	2_Intersect_PW	Isoleucine--tRNA ligase		downF	downF	#N/A	HORVU.MOREX.r3.6HG0620220	chr6H:527540566-527554937	Isoleucine--tRNA ligase	GO:0000049,GO:0000166,GO:0002161,GO:0004812,GO:0004822,GO:0005524,GO:0005737,GO:0006412,GO:0006418,GO:0006428,GO:0016874,GO:0106074,
HORVU6Hr1G086860.2	2_Intersect_PW	Serine-rich protein		downF	downF	#N/A	HORVU.MOREX.r3.6HG0625730	chr6H:543010291-543010704	ATP-dependent kinase YFH7	GO:0000166,GO:0004849,GO:0005524,GO:0005575,GO:0005829,GO:0006206,GO:0006222,GO:0016301,GO:0016310,GO:0016740,GO:0016887,GO:0043097,
HORVU6Hr1G087720.1	2_Intersect_PW	Thioredoxin-like 2-2, chloroplastic		downF	downF	#N/A	HORVU.MOREX.r3.6HG0626690	chr6H:545173193-545174540	Thioredoxin	GO:0005623,GO:0006662,GO:0015035,GO:0045454,GO:0055114,
HORVU6Hr1G090190.2	2_Intersect_PW	RNA-binding protein 1		downF	downF	#N/A	HORVU.MOREX.r3.6HG0628900	chr6H:551179963-551181748	RNA-binding family protein	GO:0003676,GO:0003723,GO:0003729,
HORVU6Hr1G090600.6	2_Intersect_PW	Glutathione S-transferase family protein		downF	downF	#N/A	HORVU.MOREX.r3.6HG0629270	chr6H:552604930-552606055	Glutathione S-transferase	GO:0016740,
HORVU6Hr1G094460.4	2_Intersect_PW	Mitochondrial intermediate peptidase		downF	downF	#N/A	HORVU.MOREX.r3.6HG0633470	chr6H:559942339-559947597	Mitochondrial intermediate peptidase	GO:0004222,GO:0006508,GO:0008233,GO:0008237,GO:0016020,GO:0016021,GO:0016787,GO:0046872,
HORVU7Hr1G000120.2	2_Intersect_PW	Protein of unknown function (DUF3754)		downF	downF	#N/A	HORVU.MOREX.r3.7HG0635120	chr7H:2538049-2542757	3-methyl-2-oxobutanoate hydroxymethyltransferase	GO:0008168,GO:0016020,GO:0016021,GO:0016740,GO:0032259,
HORVU7Hr1G002210.8	2_Intersect_PW	Ferredoxin--NADP reductase		downF	downF	#N/A	HORVU.MOREX.r3.7HG0636640	chr7H:4578352-4581019	Ferredoxin--NADP reductase
HORVU7Hr1G002210.8	2_Intersect_PW	Ferredoxin--NADP reductase		downF	downF	#N/A	HORVU.MOREX.r3.7HG0636650	chr7H:4580997-4581428	alpha/beta-Hydrolases superfamily protein
HORVU7Hr1G003090.1	2_Intersect_PW	Cytochrome P450 superfamily protein	HvKAO1	downF	downF	#N/A	HORVU.MOREX.r3.7HG0637750	chr7H:6198056-6202479	Cytochrome P450	GO:0004497,GO:0005506,GO:0016020,GO:0016021,GO:0016491,GO:0016705,GO:0020037,GO:0046872,GO:0055114,
HORVU7Hr1G003100.2	2_Intersect_PW	EYES ABSENT homolog		downF	downF	#N/A	HORVU.MOREX.r3.7HG0637760	chr7H:6206189-6210278	Eyes absent-like protein	GO:0004725,GO:0007275,GO:0035335,
HORVU7Hr1G003110.1	2_Intersect_PW	undescribed protein		downF	downF	#N/A
HORVU7Hr1G012610.1	2_Intersect_PW	F-box protein PP2-B1		downF	downF	#N/A	HORVU.MOREX.r3.7HG0644240	chr7H:18001128-18002829	F-box protein PP2
HORVU7Hr1G013170.3	2_Intersect_PW	Flavin-containing monooxygenase family protein		downF	downF	#N/A	HORVU.MOREX.r3.7HG0644650	chr7H:19051686-19053397	Flavin-containing monooxygenase	GO:0004497,GO:0004499,GO:0016491,GO:0050660,GO:0050661,GO:0055114,
HORVU7Hr1G013600.3	2_Intersect_PW	Transketolase		downF	downF	#N/A	HORVU.MOREX.r3.7HG0645350	chr7H:20552562-20556086	1-deoxy-D-xylulose-5-phosphate synthase, Transketolase	GO:0003824,GO:0004802,GO:0008152,
HORVU7Hr1G016870.3	2_Intersect_PW	ABC transporter G family member 51		downF	downF	#N/A	HORVU.MOREX.r3.7HG0646620	chr7H:22225181-22236408	ABC transporter family protein	GO:0000166,GO:0005524,GO:0005886,GO:0016020,GO:0016021,GO:0016887,GO:0042626,GO:0055085,
HORVU7Hr1G021180.2	2_Intersect_PW	Single-stranded DNA-binding protein WHY1, chloroplastic		downF	downF	#N/A	HORVU.MOREX.r3.7HG0650090	chr7H:29886254-29889583	Single-stranded DNA-binding protein WHY1, chloroplastic	GO:0003677,GO:0003697,GO:0006355,GO:0006952,
HORVU7Hr1G021290.1	2_Intersect_PW	Domain of unknown function (DUF1995)		downF	downF	#N/A
HORVU7Hr1G024210.4	2_Intersect_PW	P-loop containing nucleoside triphosphate hydrolases superfamily protein		downF	downF	#N/A	HORVU.MOREX.r3.7HG0653330	chr7H:40531049-40536351	p-loop containing nucleoside triphosphate hydrolases superfamily protein	GO:0005524,GO:0009507,GO:0016787,
HORVU7Hr1G025750.4	2_Intersect_PW	Sulfite exporter TauE/SafE family protein		downF	downF	#N/A	HORVU.MOREX.r3.7HG0654950	chr7H:44911322-44919972	Sulfite exporter TauE/SafE family protein	GO:0016020,GO:0016021,
HORVU7Hr1G025760.1	2_Intersect_PW	unknown function		downF	downF	#N/A
HORVU7Hr1G027800.8	2_Intersect_PW	Pentatricopeptide repeat-containing protein		downF	downF	#N/A	HORVU.MOREX.r3.7HG0656570	chr7H:50428927-50430873	Pentatricopeptide repeat-containing protein
HORVU7Hr1G027860.4	2_Intersect_PW	Glycogen debranching enzyme		downF	downF	#N/A	HORVU.MOREX.r3.7HG0656620	chr7H:50575645-50586562	debranching enzyme 1
HORVU7Hr1G030090.1	2_Intersect_PW	Calcineurin-like metallo-phosphoesterase superfamily protein		downF	downF	#N/A	HORVU.MOREX.r3.7HG0658820	chr7H:58027602-58031391	Calcineurin-like metallo-phosphoesterase superfamily protein, putative
HORVU7Hr1G030810.1	2_Intersect_PW	glutathione peroxidase 1		downF	downF	#N/A	HORVU.MOREX.r3.7HG0659570	chr7H:61404129-61407728	Glutathione peroxidase	GO:0004601,GO:0004602,GO:0006979,GO:0016491,GO:0055114,GO:0098869,
HORVU7Hr1G031990.2	2_Intersect_PW	CAAX amino terminal protease family protein		downF	downF	#N/A	HORVU.MOREX.r3.7HG0660580	chr7H:64400800-64401814	CAAX amino terminal protease family protein	GO:0006508,GO:0008233,GO:0016020,GO:0016021,
HORVU7Hr1G033510.1	2_Intersect_PW	undescribed protein		downF	downF	#N/A
HORVU7Hr1G035810.4	2_Intersect_PW	NADH dehydrogenase		downF	downF	#N/A
HORVU7Hr1G037730.1	2_Intersect_PW	Mitochondrial transcription termination factor family protein		downF	downF	#N/A	HORVU.MOREX.r3.7HG0665830	chr7H:88168046-88169604	Mitochondrial transcription termination factor-like	GO:0003690,GO:0003727,GO:0006355,GO:0008380,GO:0009507,GO:0009658,GO:0019843,GO:0032502,GO:0042255,
HORVU7Hr1G038770.2	2_Intersect_PW	dehydroascorbate reductase 1		downF	downF	#N/A	HORVU.MOREX.r3.7HG0666960	chr7H:95927385-95945638	Glutathione S-transferase	GO:0016740,
HORVU7Hr1G038770.2	2_Intersect_PW	dehydroascorbate reductase 1		downF	downF	#N/A	HORVU.MOREX.r3.7HG0666970	chr7H:95932924-95933229	DNA replication helicase
HORVU7Hr1G038770.2	2_Intersect_PW	dehydroascorbate reductase 1		downF	downF	#N/A	HORVU.MOREX.r3.7HG0666980	chr7H:95933749-95934120	Porin AaxA	GO:0006811,GO:0006865,GO:0008643,GO:0009279,GO:0009405,GO:0015288,GO:0016020,GO:0016021,GO:0046930,GO:0055085,
HORVU7Hr1G042100.8	2_Intersect_PW	Rad23 UV excision repair protein family		downF	downF	#N/A	HORVU.MOREX.r3.7HG0670490	chr7H:114816063-114821651	Uv excision repair protein rad23, putative	GO:0003684,GO:0005634,GO:0006289,GO:0043161,
HORVU7Hr1G047500.2	2_Intersect_PW	pfkB-like carbohydrate kinase family protein		downF	downF	#N/A	HORVU.MOREX.r3.7HG0676630	chr7H:152386312-152390069	PfkB-like carbohydrate kinase family protein	GO:0016301,GO:0016310,GO:0016740,GO:0016773,
HORVU7Hr1G051760.1	2_Intersect_PW	chaperone protein dnaJ-related		downF	downF	#N/A	HORVU.MOREX.r3.7HG0681230	chr7H:185478923-185479922	DnaJ
HORVU7Hr1G052920.1	2_Intersect_PW	undescribed protein		downF	downF	#N/A
HORVU7Hr1G052930.1	2_Intersect_PW	undescribed protein		downF	downF	#N/A
HORVU7Hr1G053860.2	2_Intersect_PW	undescribed protein		downF	downF	#N/A
HORVU7Hr1G054190.14	2_Intersect_PW	Threonylcarbamoyl-AMP synthase		downF	downF	#N/A	HORVU.MOREX.r3.7HG0683980	chr7H:204384287-204387330	Threonylcarbamoyl-AMP synthase	GO:0000166,GO:0003725,GO:0005524,GO:0005737,GO:0008033,GO:0016740,GO:0016779,GO:0061710,
HORVU7Hr1G056710.1	2_Intersect_PW	-		downF	downF	#N/A
HORVU7Hr1G058760.3	2_Intersect_PW	Low molecular weight protein-tyrosine-phosphatase		downF	downF	#N/A	HORVU.MOREX.r3.7HG0688950	chr7H:247831833-247835999	Low molecular weight tyrosine-phosphatase, putative	GO:0004725,GO:0006470,GO:0035335,
HORVU7Hr1G058940.2	2_Intersect_PW	RNA-binding protein 1		downF	downF	#N/A	HORVU.MOREX.r3.7HG0689040	chr7H:248786848-248789475	RNA-binding protein	GO:0003676,GO:0003723,
HORVU7Hr1G060500.1	2_Intersect_PW	FUG1		downF	downF	#N/A	HORVU.MOREX.r3.7HG0690670	chr7H:265297593-265309241	Translation initiation factor IF-2	GO:0003743,GO:0003924,GO:0005525,GO:0005622,GO:0006413,
HORVU7Hr1G060530.12	2_Intersect_PW	Translation initiation factor IF-2		downF	downF	#N/A	HORVU.MOREX.r3.7HG0690670	chr7H:265297593-265309241	Translation initiation factor IF-2	GO:0003743,GO:0003924,GO:0005525,GO:0005622,GO:0006413,
HORVU7Hr1G060880.3	2_Intersect_PW	undescribed protein		downF	downF	#N/A
HORVU7Hr1G063220.1	2_Intersect_PW	Dicarboxylate transporter 2.1, chloroplastic		downF	downF	#N/A	HORVU.MOREX.r3.7HG0692820	chr7H:296608332-296637718	2-oxoglutarate/malate translocator, chloroplastic	GO:0005215,GO:0006814,GO:0016020,GO:0016021,GO:0055085,
HORVU7Hr1G064050.3	2_Intersect_PW	Glutaredoxin family protein		downF	downF	#N/A
HORVU7Hr1G067110.2	2_Intersect_PW	rubredoxin family protein		downF	downF	#N/A	HORVU.MOREX.r3.7HG0695920	chr7H:336829883-336833168	Rubredoxin family protein	GO:0005506,GO:0016020,GO:0016021,
HORVU7Hr1G070000.1	2_Intersect_PW	undescribed protein		downF	downF	#N/A
HORVU7Hr1G070430.1	2_Intersect_PW	undescribed protein		downF	downF	#N/A
HORVU7Hr1G073370.2	2_Intersect_PW	Protein of unknown function (DUF604)		downF	downF	#N/A	HORVU.MOREX.r3.7HG0702100	chr7H:402634245-402637478	Beta-1,3-N-acetylglucosaminyltransferase lunatic fringe	GO:0016020,GO:0016021,GO:0016740,GO:0016757,
HORVU7Hr1G076480.2	2_Intersect_PW	Non-lysosomal glucosylceramidase		downF	downF	#N/A	HORVU.MOREX.r3.7HG0705500	chr7H:432480902-432483785	Non-lysosomal glucosylceramidase	GO:0003824,GO:0004348,GO:0004553,GO:0006629,GO:0006680,GO:0008152,GO:0016020,GO:0016787,GO:0016798,
HORVU7Hr1G077170.3	2_Intersect_PW	adenylate kinase family protein		downF	downF	#N/A
HORVU7Hr1G079190.2	2_Intersect_PW	PSRP4		downF	downF	#N/A	HORVU.MOREX.r3.7HG0708470	chr7H:449822886-449824295	30S ribosomal protein S31	GO:0005840,
HORVU7Hr1G081510.1	2_Intersect_PW	DnaJ/Hsp40 cysteine-rich domain superfamily protein		downF	downF	#N/A	HORVU.MOREX.r3.7HG0711020	chr7H:468564188-468567124	Chaperone DnaJ
HORVU7Hr1G081770.1	2_Intersect_PW	Aquaporin-like superfamily protein		downF	downF	#N/A	HORVU.MOREX.r3.7HG0711310	chr7H:471342349-471343656	Aquaporin	GO:0015267,GO:0016020,GO:0016021,GO:0055085,
HORVU7Hr1G089830.2	2_Intersect_PW	Stress regulated protein		downF	downF	#N/A	HORVU.MOREX.r3.7HG0719510	chr7H:524876911-524877334	translation initiation factor 3 subunit I
HORVU7Hr1G089830.2	2_Intersect_PW	Stress regulated protein		downF	downF	#N/A	HORVU.MOREX.r3.7HG0719520	chr7H:524877393-524877893	transcription coactivator
HORVU7Hr1G089830.2	2_Intersect_PW	Stress regulated protein		downF	downF	#N/A	HORVU.MOREX.r3.7HG0719530	chr7H:524881506-524884136	Stress regulated protein	GO:0004222,GO:0005524,GO:0006508,
HORVU7Hr1G090460.2	2_Intersect_PW	Pentatricopeptide repeat-containing protein		downF	downF	#N/A	HORVU.MOREX.r3.7HG0720390	chr7H:530525309-530527999	Pentatricopeptide repeat-containing family protein	GO:0003723,GO:0004519,GO:0008270,GO:0009451,GO:0043231,GO:0090305,
HORVU7Hr1G090460.2	2_Intersect_PW	Pentatricopeptide repeat-containing protein		downF	downF	#N/A	HORVU.MOREX.r3.7HG0720400	chr7H:530528783-530529148	Retrovirus-related Pol polyprotein from transposon TNT 1-94
HORVU7Hr1G090460.2	2_Intersect_PW	Pentatricopeptide repeat-containing protein		downF	downF	#N/A	HORVU.MOREX.r3.7HG0720410	chr7H:530529276-530530418	Retrovirus-related Pol polyprotein from transposon TNT 1-94	GO:0003676,GO:0015074,
HORVU7Hr1G090800.27	2_Intersect_PW	Lipid A export ATP-binding/permease protein MsbA		downF	downF	#N/A	HORVU.MOREX.r3.7HG0720710	chr7H:531996656-532013528	ABC transporter B family protein	GO:0000166,GO:0005524,GO:0016020,GO:0016021,GO:0016887,GO:0042626,GO:0055085,
HORVU7Hr1G095100.2	2_Intersect_PW	stress enhanced protein 1		downF	downF	#N/A	HORVU.MOREX.r3.7HG0725340	chr7H:556726030-556726404	Polyadenylate-binding protein, cytoplasmic and nuclear	GO:0003676,GO:0003723,GO:0005634,GO:0005737,GO:0005840,GO:0006397,GO:0006406,GO:0006417,GO:0006446,GO:0008143,GO:0008428,GO:0010494,GO:0034236,GO:0043086,GO:0051028,GO:0060211,GO:0071014,GO:1990841,
HORVU7Hr1G095100.2	2_Intersect_PW	stress enhanced protein 1		downF	downF	#N/A	HORVU.MOREX.r3.7HG0725350	chr7H:556727044-556728086	Stress enhanced protein 1, chloroplastic	GO:0016020,GO:0016021,
HORVU7Hr1G098060.1	2_Intersect_PW	Chaperonin-like RbcX protein		downF	downF	#N/A	HORVU.MOREX.r3.2HG0133370	chr2H:156185758-156189567	Chaperonin-like RbcX protein
HORVU7Hr1G098400.4	2_Intersect_PW	Chlororespiratory reduction 42		downF	downF	#N/A	HORVU.MOREX.r3.7HG0728840	chr7H:572634221-572634677	Ribosome-binding factor A	GO:0005737,GO:0006364,GO:0042254,
HORVU7Hr1G098400.4	2_Intersect_PW	Chlororespiratory reduction 42		downF	downF	#N/A	HORVU.MOREX.r3.7HG0728850	chr7H:572636887-572638131	Chlororespiratory reduction 42
HORVU7Hr1G107740.3	2_Intersect_PW	ATP-dependent zinc metalloprotease FtsH		downF	downF	#N/A	HORVU.MOREX.r3.7HG0736940	chr7H:596871026-596874924	ATP-dependent zinc metalloprotease FTSH protein	GO:0000166,GO:0004222,GO:0005524,GO:0006508,GO:0008233,GO:0008237,GO:0016020,GO:0016021,
HORVU7Hr1G108570.1	2_Intersect_PW	Glutathione S-transferase family protein		downF	downF	#N/A	HORVU.MOREX.r3.7HG0737960	chr7H:598769591-598770839	Glutathione S-transferase	GO:0016740,
HORVU7Hr1G109280.1	2_Intersect_PW	Fructose-1,6-bisphosphatase class 1		downF	downF	#N/A	HORVU.MOREX.r3.7HG0738760	chr7H:600639542-600641601	Fructose-1,6-bisphosphatase class 1	GO:0005737,GO:0005975,GO:0006094,GO:0016311,GO:0016787,GO:0016791,GO:0042132,GO:0042578,GO:0046872,
HORVU7Hr1G111000.4	2_Intersect_PW	Pentatricopeptide repeat-containing protein		downF	downF	#N/A	HORVU.MOREX.r3.7HG0740330	chr7H:604942200-604944844	Pentatricopeptide repeat-containing protein
HORVU7Hr1G111960.3	2_Intersect_PW	terpene synthase 10		downF	downF	#N/A	HORVU.MOREX.r3.7HG0741310	chr7H:607596943-607600594	Myrcene synthase, chloroplastic	GO:0000287,GO:0008152,GO:0010333,GO:0016829,GO:0046872,
HORVU7Hr1G115540.9	2_Intersect_PW	Pyrophosphate-energized vacuolar membrane proton pump		downF	downF	#N/A	HORVU.MOREX.r3.7HG0745070	chr7H:615331039-615336002	Pyrophosphate-energized vacuolar membrane proton pump	GO:0004427,GO:0009678,GO:0016020,GO:0016021,GO:1902600,
HORVU7Hr1G115540.9	2_Intersect_PW	Pyrophosphate-energized vacuolar membrane proton pump		downF	downF	#N/A	HORVU.MOREX.r3.7HG0745060	chr7H:615330884-615331348	Dolichyl-diphosphooligosaccharide--protein glycosyltransferase subunit STT3	GO:0004576,GO:0006486,GO:0016020,GO:0016021,GO:0016740,
HORVU7Hr1G120190.6	2_Intersect_PW	Ycf48-like protein		downF	downF	#N/A	HORVU.MOREX.r3.7HG0749820	chr7H:624002431-624004846	Photosystem II stability/assembly factor HCF136
HORVU7Hr1G122750.2	2_Intersect_PW	BnaA09g56450D protein		downF	downF	#N/A	HORVU.MOREX.r3.7HG0752720	chr7H:631787560-631788026	UDP-N-acetylglucosamine 1-carboxyvinyltransferase	GO:0003824,GO:0005737,GO:0007049,GO:0008360,GO:0008760,GO:0009252,GO:0016740,GO:0016765,GO:0019277,GO:0051301,GO:0071555,
HORVU7Hr1G122750.2	2_Intersect_PW	BnaA09g56450D protein		downF	downF	#N/A	HORVU.MOREX.r3.7HG0752730	chr7H:631800161-631800627	UDP-N-acetylglucosamine 1-carboxyvinyltransferase	GO:0003824,GO:0005737,GO:0007049,GO:0008360,GO:0008760,GO:0009252,GO:0016740,GO:0016765,GO:0019277,GO:0051301,GO:0071555,
HORVU7Hr1G122750.2	2_Intersect_PW	BnaA09g56450D protein		downF	downF	#N/A	HORVU.MOREX.r3.7HG0752710	chr7H:631776671-631778746	Glutamate--cysteine ligase	GO:0000166,GO:0003824,GO:0004357,GO:0005524,GO:0006750,GO:0016874,
HORVU1Hr1G009390.1	2_Intersect_PW	29 kDa ribonucleoprotein B, chloroplastic		downF	upF	#N/A	HORVU.MOREX.r3.1HG0009740	chr1H:22740693-22745070	CsAtPR5
HORVU2Hr1G028430.1	2_Intersect_PW	ribonuclease 1		downF	upF	#N/A	HORVU.MOREX.r3.2HG0122360	chr2H:81558947-81560241	Ribonuclease	GO:0003723,GO:0033897,GO:0090502,
HORVU2Hr1G029720.1	2_Intersect_PW	Copper-transporting ATPase PAA1, chloroplastic		downF	upF	#N/A	HORVU.MOREX.r3.2HG0123770	chr2H:90956148-90958377	Copper-translocating P-type ATPase family protein, expressed	GO:0000166,GO:0005375,GO:0006812,GO:0006825,GO:0009535,GO:0016020,GO:0016021,GO:0016787,GO:0019829,GO:0030001,GO:0035434,GO:0046872,GO:0099132,
HORVU3Hr1G009560.1	2_Intersect_PW	Non-specific lipid-transfer protein 4.1		downF	upF	#N/A	HORVU.MOREX.r3.3HG0227420	chr3H:16842262-16843058	Non-specific lipid-transfer protein	GO:0006869,GO:0008289,
HORVU4Hr1G002330.5	2_Intersect_PW	cation calcium exchanger 4		downF	upF	#N/A	HORVU.MOREX.r3.4HG0333170	chr4H:4879129-4881581	Cation calcium exchanger	GO:0016020,GO:0016021,GO:0055085,
HORVU5Hr1G038090.3	2_Intersect_PW	Dihydrolipoyllysine-residue acetyltransferase component of pyruvate dehydrogenase complex		downF	upF	#N/A	HORVU.MOREX.r3.5HG0456520	chr5H:249490074-249490817	Retrovirus-related Pol polyprotein from transposon TNT 1-94
HORVU5Hr1G038090.3	2_Intersect_PW	Dihydrolipoyllysine-residue acetyltransferase component of pyruvate dehydrogenase complex		downF	upF	#N/A	HORVU.MOREX.r3.5HG0456530	chr5H:249493081-249493566	Retrovirus-related Pol polyprotein from transposon TNT 1-94	GO:0003676,GO:0008270,
HORVU6Hr1G011120.1	2_Intersect_PW	Glutathione S-transferase family protein		downF	upF	#N/A	HORVU.MOREX.r3.6HG0548070	chr6H:20381173-20385900	Glutathione S-transferase,-like protein	GO:0004364,GO:0016740,
HORVU6Hr1G018030.1	2_Intersect_PW	Chromosome 3B, genomic scaffold, cultivar Chinese Spring		downF	upF	#N/A	HORVU.MOREX.r3.6HG0555260	chr6H:43226810-43230480	F-box family protein
HORVU6Hr1G022170.1	2_Intersect_PW	Diaminopimelate decarboxylase		downF	upF	#N/A
HORVU6Hr1G068490.1	2_Intersect_PW	PENTATRICOPEPTIDE REPEAT 596		downF	upF	#N/A
HORVU7Hr1G106710.2	2_Intersect_PW	amino acid transporter 1		downF	upF	#N/A	HORVU.MOREX.r3.7HG0735780	chr7H:593557414-593560067	Amino acid transporter, putative	GO:0016020,GO:0016021,GO:0022857,GO:0055085,
HORVU0Hr1G024440.1	2_Intersect_PW	#N/A		upF	downF	#N/A
HORVU0Hr1G024490.2	2_Intersect_PW	#N/A		upF	downF	#N/A	HORVU.MOREX.r3.UnG0807680	CAJHDD010000046.1:79813-80076	ATP synthase subunit b, chloroplastic	GO:0006754,GO:0006811,GO:0009507,GO:0009535,GO:0009536,GO:0009579,GO:0015078,GO:0015986,GO:0016020,GO:0016021,GO:0045263,GO:0046933,GO:0099132,
HORVU0Hr1G024750.1	2_Intersect_PW	#N/A		upF	downF	#N/A	HORVU.MOREX.r3.UnG0814060	CAJHDD010000041.1:8743-8955	Photosystem II reaction center protein Z	GO:0009523,GO:0009539,GO:0009579,GO:0015979,GO:0016020,GO:0016021,GO:0042549,
HORVU0Hr1G024960.1	2_Intersect_PW	#N/A		upF	downF	#N/A	HORVU.MOREX.r3.UnG0754390	CAJHDD010000090.1:85147-85392	Photosystem I iron-sulfur center	GO:0009055,GO:0009507,GO:0009522,GO:0009535,GO:0009536,GO:0009579,GO:0009773,GO:0015979,GO:0016020,GO:0016491,GO:0042651,GO:0046872,GO:0051536,GO:0051539,GO:0055114,
HORVU0Hr1G028590.1	2_Intersect_PW	#N/A		upF	downF	#N/A	HORVU.MOREX.r3.UnG0811350	CAJHDD010000008.1:86775-86987	Photosystem II reaction center protein Z	GO:0009523,GO:0009539,GO:0009579,GO:0015979,GO:0016020,GO:0016021,GO:0042549,
HORVU0Hr1G029680.1	2_Intersect_PW	#N/A		upF	downF	#N/A	HORVU.MOREX.r3.UnG0756100	CAJHDD010000008.1:359697-359909	Photosystem II reaction center protein Z	GO:0009523,GO:0009539,GO:0009579,GO:0015979,GO:0016020,GO:0016021,GO:0042549,
HORVU0Hr1G033570.1	2_Intersect_PW	#N/A		upF	downF	#N/A	HORVU.MOREX.r3.UnG0803620	CAJHDD010000008.1:46386-46631	Photosystem I iron-sulfur center	GO:0009055,GO:0009507,GO:0009522,GO:0009535,GO:0009536,GO:0009579,GO:0009773,GO:0015979,GO:0016020,GO:0016491,GO:0042651,GO:0046872,GO:0051536,GO:0051539,GO:0055114,
HORVU0Hr1G033860.1	2_Intersect_PW	#N/A		upF	downF	#N/A	HORVU.MOREX.r3.UnG0811070	CAJHDD010000008.1:280385-280597	Photosystem II reaction center protein Z	GO:0009523,GO:0009539,GO:0009579,GO:0015979,GO:0016020,GO:0016021,GO:0042549,
HORVU0Hr1G034010.1	2_Intersect_PW	#N/A		upF	downF	#N/A	HORVU.MOREX.r3.UnG0789200	CAJHDD010000008.1:319308-319553	Photosystem I iron-sulfur center	GO:0009055,GO:0009507,GO:0009522,GO:0009535,GO:0009536,GO:0009579,GO:0009773,GO:0015979,GO:0016020,GO:0016491,GO:0042651,GO:0046872,GO:0051536,GO:0051539,GO:0055114,
HORVU0Hr1G034660.1	2_Intersect_PW	#N/A		upF	downF	#N/A	HORVU.MOREX.r3.UnG0768000	CAJHDD010000046.1:102187-102399	Photosystem II reaction center protein Z	GO:0009523,GO:0009539,GO:0009579,GO:0015979,GO:0016020,GO:0016021,GO:0042549,
HORVU0Hr1G035250.1	2_Intersect_PW	#N/A		upF	downF	#N/A	HORVU.MOREX.r3.UnG0774490	CAJHDD010000029.1:130265-130510	Photosystem I iron-sulfur center	GO:0009055,GO:0009507,GO:0009522,GO:0009535,GO:0009536,GO:0009579,GO:0009773,GO:0015979,GO:0016020,GO:0016491,GO:0042651,GO:0046872,GO:0051536,GO:0051539,GO:0055114,
HORVU0Hr1G036740.1	2_Intersect_PW	#N/A		upF	downF	#N/A	HORVU.MOREX.r3.UnG0789440	CAJHDD010000023.1:117891-118103	Photosystem II reaction center protein Z	GO:0009523,GO:0009539,GO:0009579,GO:0015979,GO:0016020,GO:0016021,GO:0042549,
HORVU0Hr1G037300.1	2_Intersect_PW	#N/A		upF	downF	#N/A	HORVU.MOREX.r3.UnG0811820	CAJHDD010000029.1:34195-34407	Photosystem II reaction center protein Z	GO:0009523,GO:0009539,GO:0009579,GO:0015979,GO:0016020,GO:0016021,GO:0042549,
HORVU0Hr1G037420.1	2_Intersect_PW	#N/A		upF	downF	#N/A	HORVU.MOREX.r3.UnG0772670	CAJHDD010000008.1:182843-183088	Photosystem I iron-sulfur center	GO:0009055,GO:0009507,GO:0009522,GO:0009535,GO:0009536,GO:0009579,GO:0009773,GO:0015979,GO:0016020,GO:0016491,GO:0042651,GO:0046872,GO:0051536,GO:0051539,GO:0055114,
HORVU0Hr1G037510.1	2_Intersect_PW	#N/A		upF	downF	#N/A	HORVU.MOREX.r3.UnG0781520	CAJHDD010000176.1:24691-24936	Photosystem I iron-sulfur center	GO:0009055,GO:0009507,GO:0009522,GO:0009535,GO:0009536,GO:0009579,GO:0009773,GO:0015979,GO:0016020,GO:0016491,GO:0042651,GO:0046872,GO:0051536,GO:0051539,GO:0055114,
HORVU1Hr1G048130.1	2_Intersect_PW	Photosystem I iron-sulfur center		upF	downF	#N/A	HORVU.MOREX.r3.UnG0783160	CAJHDD010000036.1:130324-130569	Photosystem I iron-sulfur center	GO:0009055,GO:0009507,GO:0009522,GO:0009535,GO:0009536,GO:0009579,GO:0009773,GO:0015979,GO:0016020,GO:0016491,GO:0042651,GO:0046872,GO:0051536,GO:0051539,GO:0055114,
HORVU1Hr1G067360.1	2_Intersect_PW	undescribed protein		upF	downF	#N/A
HORVU1Hr1G089460.1	2_Intersect_PW	Transcription factor RADIALIS		upF	downF	#N/A	HORVU.MOREX.r3.1HG0089600	chr1H:503589523-503589789	RADIALIS-like transcription factor	GO:0003677,GO:0005634,
HORVU2Hr1G099540.3	2_Intersect_PW	terpene synthase 04		upF	downF	#N/A	HORVU.MOREX.r3.2HG0191420	chr2H:602048259-602052701	Kaurene synthase	GO:0000287,GO:0008152,GO:0010333,GO:0016829,
HORVU2Hr1G102190.1	2_Intersect_PW	WD-40 repeat family protein		upF	downF	#N/A	HORVU.MOREX.r3.2HG0193900	chr2H:608206112-608208732	WD-repeat cell cycle regulatory protein	GO:0010997,GO:0097027,GO:1904668,
HORVU3Hr1G029010.4	2_Intersect_PW	gibberellin 2-oxidase	HvGA2ox5	upF	downF	#N/A
HORVU4Hr1G028730.10	2_Intersect_PW	undescribed protein		upF	downF	#N/A	HORVU.MOREX.r3.4HG0359000	chr4H:167706868-167707634	Autophagy protein 5	GO:0000045,GO:0000422,GO:0001974,GO:0002376,GO:0002739,GO:0005515,GO:0005737,GO:0005776,GO:0005829,GO:0005930,GO:0006914,GO:0006915,GO:0006995,GO:0009267,GO:0009620,GO:0016020,GO:0016236,GO:0019725,GO:0019883,GO:0031397,GO:0034045,GO:0034274,GO:0035973,GO:0039689,GO:0042311,GO:0042493,GO:0043066,GO:0043687,GO:0044233,GO:0044804,GO:0045060,GO:0048840,GO:0050765,GO:0051279,GO:0055015,GO:0060047,GO:…
HORVU5Hr1G004570.1	2_Intersect_PW	Photosystem II reaction center protein Z		upF	downF	#N/A
HORVU5Hr1G005480.2	2_Intersect_PW	Photosystem I iron-sulfur center		upF	downF	#N/A	HORVU.MOREX.r3.5HG0423350	chr5H:7763851-7764096	Photosystem I iron-sulfur center	GO:0009055,GO:0009507,GO:0009522,GO:0009535,GO:0009536,GO:0009579,GO:0009773,GO:0015979,GO:0016020,GO:0016491,GO:0042651,GO:0046872,GO:0051536,GO:0051539,GO:0055114,
HORVU6Hr1G037340.1	2_Intersect_PW	Photosystem I iron-sulfur center		upF	downF	#N/A	HORVU.MOREX.r3.UnG0794100	CAJHDD010000048.1:125602-125847	Photosystem I iron-sulfur center	GO:0009055,GO:0009507,GO:0009522,GO:0009535,GO:0009536,GO:0009579,GO:0009773,GO:0015979,GO:0016020,GO:0016491,GO:0042651,GO:0046872,GO:0051536,GO:0051539,GO:0055114,
HORVU6Hr1G049120.1	2_Intersect_PW	Photosystem II reaction center protein M		upF	downF	#N/A
HORVU6Hr1G087890.1	2_Intersect_PW	Photosystem I iron-sulfur center		upF	downF	#N/A	HORVU.MOREX.r3.UnG0769640	CAJHDD010000038.1:131601-131846	Photosystem I iron-sulfur center	GO:0009055,GO:0009507,GO:0009522,GO:0009535,GO:0009536,GO:0009579,GO:0009773,GO:0015979,GO:0016020,GO:0016491,GO:0042651,GO:0046872,GO:0051536,GO:0051539,GO:0055114,
HORVU7Hr1G044510.5	2_Intersect_PW	receptor kinase 2		upF	downF	#N/A	HORVU.MOREX.r3.7HG0673840	chr7H:133067624-133086043	Receptor-like protein kinase	GO:0000166,GO:0004672,GO:0004674,GO:0005524,GO:0006468,GO:0016020,GO:0016021,GO:0016301,GO:0016310,GO:0016740,
HORVU7Hr1G086010.14	2_Intersect_PW	Transmembrane protein, putative		upF	downF	#N/A	HORVU.MOREX.r3.7HG0715820	chr7H:501113039-501129931	Transmembrane protein, putative	GO:0016020,GO:0016021,
HORVU7Hr1G098600.2	2_Intersect_PW	GDSL esterase/lipase		upF	downF	#N/A	HORVU.MOREX.r3.7HG0729150	chr7H:573840220-573841643	GDSL esterase/lipase	GO:0016788,
HORVU7Hr1G121320.2	2_Intersect_PW	CPS protein	HvCPSL1	upF	downF	#N/A
HORVU0Hr1G000620.5	2_Intersect_PW	#N/A		upF	upF	#N/A	HORVU.MOREX.r3.1HG0066870	chr1H:436045064-436047506	Chaperone protein dnaJ	GO:0006457,GO:0051082,
HORVU0Hr1G005320.9	2_Intersect_PW	#N/A		upF	upF	#N/A	HORVU.MOREX.r3.2HG0187360	chr2H:586346938-586349542	IQ domain-containing protein
HORVU0Hr1G005510.1	2_Intersect_PW	#N/A		upF	upF	#N/A
HORVU0Hr1G009120.2	2_Intersect_PW	#N/A		upF	upF	#N/A	HORVU.MOREX.r3.4HG0404740	chr4H:568238523-568241628	Hydrolase, alpha/beta fold family protein, expressed	GO:0003824,GO:0016787,
HORVU0Hr1G011920.1	2_Intersect_PW	#N/A		upF	upF	#N/A
HORVU0Hr1G017530.1	2_Intersect_PW	#N/A		upF	upF	#N/A	HORVU.MOREX.r3.6HG0627570	chr6H:547151029-547152964	Immunoglobulin A1 protease autotransporter	GO:0004175,GO:0004252,GO:0005576,GO:0006508,GO:0008233,GO:0008236,GO:0009279,GO:0009405,GO:0009986,GO:0016020,GO:0016021,GO:0016787,GO:0042597,
HORVU0Hr1G021950.5	2_Intersect_PW	#N/A		upF	upF	#N/A	HORVU.MOREX.r3.7HG0720100	chr7H:529083758-529087263	Glucan endo-1,3-beta-glucosidase, putative	GO:0004553,GO:0005975,GO:0008152,GO:0016787,GO:0016798,GO:0042973,
HORVU0Hr1G022470.8	2_Intersect_PW	#N/A		upF	upF	#N/A	HORVU.MOREX.r3.7HG0742770	chr7H:610177971-610182132	Phospholipase D Z	GO:0003824,GO:0030246,
HORVU0Hr1G022470.8	2_Intersect_PW	#N/A		upF	upF	#N/A	HORVU.MOREX.r3.7HG0742780	chr7H:610182911-610183903	Lectin	GO:0030246,
HORVU1Hr1G004650.4	2_Intersect_PW	purple acid phosphatase 22		upF	upF	#N/A	HORVU.MOREX.r3.1HG0005000	chr1H:9900298-9902719	Purple acid phosphatase	GO:0003993,GO:0016311,GO:0016787,GO:0046872,
HORVU1Hr1G004650.4	2_Intersect_PW	purple acid phosphatase 22		upF	upF	#N/A	HORVU.MOREX.r3.1HG0005010	chr1H:9906501-9907544	Transposon protein, putative, CACTA, En/Spm sub-class	GO:0003677,GO:0005634,GO:0006351,GO:0006355,GO:0006508,GO:0008234,GO:0046983,
HORVU1Hr1G004720.1	2_Intersect_PW	Protein NRT1/ PTR FAMILY 6.2		upF	upF	#N/A	HORVU.MOREX.r3.1HG0005090	chr1H:10098224-10100355	Nitrate transporter 1.1
HORVU1Hr1G005100.2	2_Intersect_PW	undescribed protein		upF	upF	#N/A	HORVU.MOREX.r3.1HG0005600	chr1H:11494736-11495674	Metallothionein	GO:0046872,
HORVU1Hr1G012680.4	2_Intersect_PW	UDP-Glycosyltransferase superfamily protein		upF	upF	#N/A	HORVU.MOREX.r3.1HG0013180	chr1H:32533051-32537212	Glycosyltransferase	GO:0008152,GO:0016740,GO:0016757,GO:0016758,
HORVU1Hr1G014570.3	2_Intersect_PW	Phosphoinositide phospholipase C 2		upF	upF	#N/A	HORVU.MOREX.r3.1HG0015110	chr1H:41219914-41231177	Phosphoinositide phospholipase C	GO:0004435,GO:0004871,GO:0005622,GO:0006629,GO:0007165,GO:0008081,GO:0016042,GO:0016787,GO:0035556,
HORVU1Hr1G015480.1	2_Intersect_PW	undescribed protein		upF	upF	#N/A
HORVU1Hr1G017240.4	2_Intersect_PW	serine/threonine protein kinase 1		upF	upF	#N/A	HORVU.MOREX.r3.1HG0017930	chr1H:57251947-57255691	Non-specific serine/threonine protein kinase
HORVU1Hr1G022020.1	2_Intersect_PW	alpha/beta-Hydrolases superfamily protein		upF	upF	#N/A	HORVU.MOREX.r3.1HG0023010	chr1H:88217053-88221652	Lipase	GO:0006629,GO:0016787,
HORVU1Hr1G025890.7	2_Intersect_PW	Boron transporter 4		upF	upF	#N/A	HORVU.MOREX.r3.1HG0027400	chr1H:122524093-122528490	Boron transporter	GO:0005452,GO:0006820,GO:0015698,GO:0016020,GO:0016021,
HORVU1Hr1G025890.7	2_Intersect_PW	Boron transporter 4		upF	upF	#N/A	HORVU.MOREX.r3.1HG0027390	chr1H:122522710-122523069	ATPase expression protein 1, mitochondrial	GO:0005739,GO:0006417,GO:0045182,
HORVU1Hr1G032840.1	2_Intersect_PW	undescribed protein		upF	upF	#N/A
HORVU1Hr1G043830.1	2_Intersect_PW	alpha-galactosidase 1		upF	upF	#N/A	HORVU.MOREX.r3.1HG0046170	chr1H:303947172-303949902	Alpha-galactosidase	GO:0003824,GO:0004553,GO:0004557,GO:0005975,GO:0008152,GO:0016787,GO:0016798,GO:0052692,
HORVU1Hr1G044770.1	2_Intersect_PW	Epoxide hydrolase 1		upF	upF	#N/A	HORVU.MOREX.r3.1HG0047110	chr1H:308909680-308911177	Epoxide hydrolase 2	GO:0003824,GO:0016787,
HORVU1Hr1G047100.1	2_Intersect_PW	Aquaporin-like superfamily protein		upF	upF	#N/A	HORVU.MOREX.r3.1HG0049580	chr1H:329640130-329647031	Aquaporin-1	GO:0003094,GO:0003097,GO:0005223,GO:0005267,GO:0005372,GO:0005634,GO:0005886,GO:0005887,GO:0005901,GO:0005903,GO:0006182,GO:0006813,GO:0006833,GO:0006884,GO:0008519,GO:0009925,GO:0015079,GO:0015168,GO:0015250,GO:0015267,GO:0015670,GO:0015696,GO:0015793,GO:0016020,GO:0016021,GO:0016323,GO:0016324,GO:0019233,GO:0019725,GO:0020003,GO:0021670,GO:0022857,GO:0030104,GO:0030184,GO:0030185,GO:0030335,GO:…
HORVU1Hr1G047220.1	2_Intersect_PW	Cytochrome P450 superfamily protein		upF	upF	#N/A	HORVU.MOREX.r3.1HG0049640	chr1H:330729519-330733349	Cytochrome P450 family protein	GO:0004497,GO:0005506,GO:0009809,GO:0016020,GO:0016021,GO:0016491,GO:0016705,GO:0016709,GO:0020037,GO:0046872,GO:0055114,
HORVU1Hr1G049760.1	2_Intersect_PW	Homeobox protein BEL1 homolog		upF	upF	#N/A	HORVU.MOREX.r3.1HG0052320	chr1H:348794735-348800106	Homeobox protein BEL1-like protein	GO:0003677,GO:0005634,GO:0006355,
HORVU1Hr1G049760.1	2_Intersect_PW	Homeobox protein BEL1 homolog		upF	upF	#N/A	HORVU.MOREX.r3.1HG0052310	chr1H:348793851-348794309	Cleavage and polyadenylation specificity factor (CPSF) A subunit protein
HORVU1Hr1G050560.1	2_Intersect_PW	Transcription factor MYC2		upF	upF	#N/A	HORVU.MOREX.r3.1HG0053170	chr1H:355044268-355046930	Basic helix loop helix (BHLH) family transcription factor	GO:0046983,
HORVU1Hr1G055140.1	2_Intersect_PW	beta-amylase 1		upF	upF	#N/A	HORVU.MOREX.r3.1HG0057350	chr1H:381908583-381911105	Beta-amylase	GO:0000272,GO:0005975,GO:0008152,GO:0016161,GO:0016787,GO:0016798,GO:0102229,
HORVU1Hr1G055760.2	2_Intersect_PW	undescribed protein		upF	upF	#N/A
HORVU1Hr1G058820.2	2_Intersect_PW	alpha/beta-Hydrolases superfamily protein		upF	upF	#N/A	HORVU.MOREX.r3.1HG0060630	chr1H:403044684-403048475	UDP-glucuronate decarboxylase protein 6
HORVU1Hr1G058820.2	2_Intersect_PW	alpha/beta-Hydrolases superfamily protein		upF	upF	#N/A	HORVU.MOREX.r3.1HG0060640	chr1H:403047968-403054995	Alpha/beta-Hydrolases superfamily protein	GO:0016787,
HORVU1Hr1G060610.5	2_Intersect_PW	1-deoxy-D-xylulose 5-phosphate synthase 1		upF	upF	#N/A	HORVU.MOREX.r3.1HG0062480	chr1H:413679315-413683515	1-deoxy-D-xylulose-5-phosphate synthase	GO:0003824,GO:0008152,GO:0008661,GO:0016114,
HORVU1Hr1G063390.2	2_Intersect_PW	AAA-ATPase 1		upF	upF	#N/A	HORVU.MOREX.r3.1HG0064890	chr1H:426063003-426064743	ATP-dependent zinc metalloprotease FtsH	GO:0000166,GO:0004222,GO:0005524,GO:0005886,GO:0006508,GO:0008233,GO:0008237,GO:0016020,GO:0016021,GO:0016787,GO:0046872,
HORVU1Hr1G068930.39	2_Intersect_PW	myb-like transcription factor family protein		upF	upF	#N/A	HORVU.MOREX.r3.1HG0070150	chr1H:449931953-449934093	Myb family transcription factor APL	GO:0003677,GO:0005634,GO:0006351,GO:0006355,
HORVU1Hr1G068930.39	2_Intersect_PW	myb-like transcription factor family protein		upF	upF	#N/A	HORVU.MOREX.r3.1HG0070160	chr1H:449935084-449935797	Ribosomal protein L34e superfamily protein	GO:0003735,GO:0005622,GO:0005840,GO:0006412,GO:0016020,GO:0016021,
HORVU1Hr1G068930.39	2_Intersect_PW	myb-like transcription factor family protein		upF	upF	#N/A	HORVU.MOREX.r3.1HG0070140	chr1H:449928715-449929290	Ribonucleoside-diphosphate reductase small chain	GO:0004748,GO:0005737,GO:0006260,GO:0009263,GO:0016491,GO:0046872,GO:0055114,
HORVU1Hr1G071130.1	2_Intersect_PW	metacaspase 1		upF	upF	#N/A	HORVU.MOREX.r3.1HG0072450	chr1H:458503300-458508503	Metacaspase-1
HORVU1Hr1G073840.1	2_Intersect_PW	ferredoxin 3		upF	upF	#N/A	HORVU.MOREX.r3.1HG0074730	chr1H:469325584-469329351	Cell division protein ftsZ	GO:0000166,GO:0003924,GO:0005525,GO:0005737,GO:0051301,
HORVU1Hr1G073840.1	2_Intersect_PW	ferredoxin 3		upF	upF	#N/A	HORVU.MOREX.r3.1HG0074740	chr1H:469329617-469333404	Syntaxin protein	GO:0016020,GO:0016192,GO:0048193,
HORVU1Hr1G073840.1	2_Intersect_PW	ferredoxin 3		upF	upF	#N/A	HORVU.MOREX.r3.1HG0074750	chr1H:469334003-469335532	Ferredoxin	GO:0009055,GO:0009507,GO:0009536,GO:0022900,GO:0046872,GO:0051536,GO:0051537,GO:0055114,
HORVU1Hr1G073870.14	2_Intersect_PW	transcription factor-related		upF	upF	#N/A	HORVU.MOREX.r3.1HG0074720	chr1H:469203751-469209017	transcription factor-like protein
HORVU1Hr1G074180.1	2_Intersect_PW	U-box domain-containing protein		upF	upF	#N/A	HORVU.MOREX.r3.1HG0075150	chr1H:471436592-471438269	U-box domain-containing family protein	GO:0004842,GO:0016567,
HORVU1Hr1G074380.4	2_Intersect_PW	alpha/beta-Hydrolases superfamily protein		upF	upF	#N/A	HORVU.MOREX.r3.1HG0075340	chr1H:471993056-471994715	Alpha/beta-Hydrolases superfamily protein	GO:0016020,GO:0016021,GO:0016787,
HORVU1Hr1G078350.1	2_Intersect_PW	Phosphoethanolamine N-methyltransferase 1		upF	upF	#N/A	HORVU.MOREX.r3.1HG0079120	chr1H:483012014-483017803	Methyltransferase	GO:0000234,GO:0006656,GO:0008152,GO:0008168,GO:0016740,GO:0032259,
HORVU1Hr1G079070.4	2_Intersect_PW	Farnesyl pyrophosphate synthase		upF	upF	#N/A	HORVU.MOREX.r3.1HG0079800	chr1H:485005587-485009450	Farnesyl diphosphate synthase	GO:0004161,GO:0004337,GO:0008299,GO:0016740,
HORVU1Hr1G079360.1	2_Intersect_PW	Jacalin-related lectin 19		upF	upF	#N/A	HORVU.MOREX.r3.1HG0080180	chr1H:485543861-485544863	Jacalin lectin family protein	GO:0030246,
HORVU1Hr1G080480.2	2_Intersect_PW	6-phosphogluconate dehydrogenase, decarboxylating 1		upF	upF	#N/A	HORVU.MOREX.r3.1HG0081150	chr1H:487927098-487929075	6-phosphogluconate dehydrogenase, decarboxylating
HORVU1Hr1G080480.2	2_Intersect_PW	6-phosphogluconate dehydrogenase, decarboxylating 1		upF	upF	#N/A	HORVU.MOREX.r3.1HG0081140	chr1H:487925967-487926903	P-loop containing nucleoside triphosphate hydrolases superfamily protein
HORVU1Hr1G083300.2	2_Intersect_PW	Protein of unknown function (DUF1639)		upF	upF	#N/A	HORVU.MOREX.r3.1HG0083860	chr1H:493416218-493417550	DUF1639 family protein
HORVU1Hr1G086870.1	2_Intersect_PW	Chromosome 3B, genomic scaffold, cultivar Chinese Spring		upF	upF	#N/A	HORVU.MOREX.r3.1HG0087270	chr1H:499132589-499133605	Aspartate carbamoyltransferase	GO:0016740,
HORVU1Hr1G092960.6	2_Intersect_PW	Transmembrane amino acid transporter family protein		upF	upF	#N/A	HORVU.MOREX.r3.1HG0093080	chr1H:510480305-510482792	Amino acid transporter family protein	GO:0003333,GO:0015171,GO:0016020,GO:0016021,
HORVU1Hr1G094830.3	2_Intersect_PW	unknown protein		upF	upF	#N/A
HORVU2Hr1G002600.1	2_Intersect_PW	Inosine-5'-monophosphate dehydrogenase		upF	upF	#N/A	HORVU.MOREX.r3.2HG0097390	chr2H:4436801-4439780	Inosine-5'-monophosphate dehydrogenase
HORVU2Hr1G003470.3	2_Intersect_PW	Cytochrome P450 superfamily protein		upF	upF	#N/A	HORVU.MOREX.r3.UnG0776690	CAJHDD010000068.1:38527-40246	Cytochrome P450	GO:0004497,GO:0005506,GO:0016020,GO:0016021,GO:0016491,GO:0016705,GO:0020037,GO:0046872,GO:0055114,
HORVU2Hr1G003540.3	2_Intersect_PW	Disease resistance protein (CC-NBS-LRR class) family		upF	upF	#N/A	HORVU.MOREX.r3.2HG0098620	chr2H:8294045-8306817	NBS-LRR resistance-like protein	GO:0043531,
HORVU2Hr1G003600.6	2_Intersect_PW	Disease resistance protein		upF	upF	#N/A	HORVU.MOREX.r3.2HG0098640	chr2H:8514714-8548929	NBS-LRR-like resistance protein	GO:0043531,
HORVU2Hr1G007760.1	2_Intersect_PW	ABC transporter family protein		upF	upF	#N/A	HORVU.MOREX.r3.2HG0102150	chr2H:14681874-14687392	ABC transporter G family member	GO:0000166,GO:0005524,GO:0016020,GO:0016021,GO:0016887,
HORVU2Hr1G012130.1	2_Intersect_PW	MBOAT (membrane bound O-acyl transferase) family protein		upF	upF	#N/A	HORVU.MOREX.r3.2HG0106300	chr2H:23287535-23288581	MBOAT (Membrane bound O-acyl transferase) family protein	GO:0016020,GO:0016021,GO:0016740,
HORVU2Hr1G017140.1	2_Intersect_PW	undescribed protein		upF	upF	#N/A
HORVU2Hr1G017250.1	2_Intersect_PW	undescribed protein		upF	upF	#N/A
HORVU2Hr1G020140.3	2_Intersect_PW	Two-component response regulator ARR18		upF	upF	#N/A	HORVU.MOREX.r3.2HG0114150	chr2H:46174787-46176658	Two-component response regulator	GO:0003677,GO:0005634,GO:0006351,GO:0006355,
HORVU2Hr1G035000.5	2_Intersect_PW	Protein of unknown function (DUF620)		upF	upF	#N/A
HORVU2Hr1G037200.1	2_Intersect_PW	receptor kinase 2		upF	upF	#N/A	HORVU.MOREX.r3.2HG0131780	chr2H:142913128-142915149	Lectin receptor kinase	GO:0004672,GO:0005524,GO:0006468,GO:0016020,GO:0016021,GO:0016301,GO:0016310,GO:0030246,
HORVU2Hr1G043900.1	2_Intersect_PW	Xylanase inhibitor protein 1		upF	upF	#N/A	HORVU.MOREX.r3.2HG0138340	chr2H:194075897-194077121	Xylanase inhibitor protein 1	GO:0005975,GO:0008152,GO:0016787,GO:0016798,GO:0045493,
HORVU2Hr1G044520.4	2_Intersect_PW	receptor kinase 1		upF	upF	#N/A	HORVU.MOREX.r3.2HG0138730	chr2H:198005294-198010443	Receptor-like protein kinase, putative,expressed	GO:0004672,GO:0005524,GO:0006468,GO:0016020,GO:0016021,GO:0016301,GO:0016310,
HORVU2Hr1G058850.2	2_Intersect_PW	Zinc finger CCCH domain-containing protein 50		upF	upF	#N/A	HORVU.MOREX.r3.2HG0133650	chr2H:158335879-158338842	Zinc finger CCCH domain-containing protein	GO:0046872,
HORVU2Hr1G062870.3	2_Intersect_PW	undescribed protein		upF	upF	#N/A
HORVU2Hr1G065750.1	2_Intersect_PW	WRKY family transcription factor		upF	upF	#N/A	HORVU.MOREX.r3.2HG0158690	chr2H:399656549-399658049	WRKY transcription factor	GO:0003677,GO:0003700,GO:0005634,GO:0006351,GO:0006355,GO:0043565,
HORVU2Hr1G065750.1	2_Intersect_PW	WRKY family transcription factor		upF	upF	#N/A	HORVU.MOREX.r3.2HG0158700	chr2H:399658956-399659436	Pyridoxal phosphate (PLP)-dependent transferases superfamily protein
HORVU2Hr1G065750.1	2_Intersect_PW	WRKY family transcription factor		upF	upF	#N/A	HORVU.MOREX.r3.2HG0158710	chr2H:399663208-399663546	Sentrin-specific protease 2	GO:0005634,GO:0005643,GO:0005737,GO:0006508,GO:0008233,GO:0008234,GO:0015031,GO:0016020,GO:0016055,GO:0016787,GO:0016926,GO:0031965,GO:0045444,GO:0051028,GO:0070140,
HORVU2Hr1G065750.1	2_Intersect_PW	WRKY family transcription factor		upF	upF	#N/A	HORVU.MOREX.r3.2HG0158720	chr2H:399663610-399666507	Retrotransposon protein, putative, unclassified
HORVU2Hr1G065750.1	2_Intersect_PW	WRKY family transcription factor		upF	upF	#N/A	HORVU.MOREX.r3.2HG0158730	chr2H:399666541-399667023	DNA topoisomerase 4 subunit B (DUF810)
HORVU2Hr1G068590.1	2_Intersect_PW	undescribed protein		upF	upF	#N/A
HORVU2Hr1G070440.1	2_Intersect_PW	ACT domain repeat 4		upF	upF	#N/A	HORVU.MOREX.r3.2HG0163380	chr2H:437644227-437646434	Bifunctional uridylyltransferase/uridylyl-removing enzyme	GO:0003824,GO:0006807,GO:0008152,GO:0008773,GO:0009399,GO:0016740,GO:0016779,GO:0016787,
HORVU2Hr1G075610.4	2_Intersect_PW	Haloacid dehalogenase-like hydrolase (HAD) superfamily protein		upF	upF	#N/A	HORVU.MOREX.r3.2HG0168790	chr2H:479020971-479022034	Haloacid dehalogenase-like hydrolase family protein	GO:0008152,GO:0016787,
HORVU2Hr1G075610.4	2_Intersect_PW	Haloacid dehalogenase-like hydrolase (HAD) superfamily protein		upF	upF	#N/A	HORVU.MOREX.r3.2HG0168800	chr2H:479063094-479063438	O-Glycosyl hydrolases family 17 protein
HORVU2Hr1G075610.4	2_Intersect_PW	Haloacid dehalogenase-like hydrolase (HAD) superfamily protein		upF	upF	#N/A	HORVU.MOREX.r3.2HG0168810	chr2H:479063668-479064645	Pentatricopeptide repeat-containing protein	GO:0008270,
HORVU2Hr1G076880.19	2_Intersect_PW	Protein NRT1/ PTR FAMILY 4.3		upF	upF	#N/A	HORVU.MOREX.r3.2HG0170120	chr2H:488702606-488706589	Protein NRT1/ PTR FAMILY 1.2	GO:0005886,GO:0015706,GO:0016020,GO:0016021,GO:0022857,GO:0055085,GO:0080054,
HORVU2Hr1G077080.3	2_Intersect_PW	chloride channel C		upF	upF	#N/A	HORVU.MOREX.r3.2HG0170290	chr2H:490343897-490352403	Chloride channel protein	GO:0005247,GO:0006811,GO:0006821,GO:0016020,GO:0016021,GO:0055085,GO:1902476,
HORVU2Hr1G078580.8	2_Intersect_PW	glutamate decarboxylase 2		upF	upF	#N/A	HORVU.MOREX.r3.2HG0171750	chr2H:500990292-500992488	Glutamate decarboxylase	GO:0003824,GO:0004351,GO:0006536,GO:0016829,GO:0016831,GO:0019752,GO:0030170,
HORVU2Hr1G080770.4	2_Intersect_PW	receptor-like kinase 902		upF	upF	#N/A	HORVU.MOREX.r3.2HG0173600	chr2H:513985255-513987841	Receptor-like kinase	GO:0000166,GO:0004672,GO:0005524,GO:0006468,GO:0016020,GO:0016021,GO:0016301,GO:0016310,
HORVU2Hr1G080970.1	2_Intersect_PW	Betaine aldehyde dehydrogenase		upF	upF	#N/A	HORVU.MOREX.r3.2HG0173750	chr2H:515136512-515148727	Aldehyde dehydrogenase	GO:0006081,GO:0008152,GO:0016491,GO:0016620,GO:0055114,
HORVU2Hr1G089340.2	2_Intersect_PW	phosphoenolpyruvate carboxylase kinase 1		upF	upF	#N/A	HORVU.MOREX.r3.2HG0181900	chr2H:559982744-559984154	Kinase family protein	GO:0000166,GO:0004672,GO:0004674,GO:0005524,GO:0006468,GO:0016301,GO:0016310,
HORVU2Hr1G090310.1	2_Intersect_PW	YELLOW STRIPE like 7		upF	upF	#N/A	HORVU.MOREX.r3.2HG0182840	chr2H:563938632-563943373	Yellow stripe-like transporter 12	GO:0016020,GO:0016021,GO:0055085,
HORVU2Hr1G091910.6	2_Intersect_PW	Acid beta-fructofuranosidase		upF	upF	#N/A	HORVU.MOREX.r3.2HG0184450	chr2H:569347174-569351392	Acid beta-fructofuranosidase	GO:0004553,GO:0004564,GO:0004575,GO:0005975,GO:0008152,GO:0016020,GO:0016021,GO:0016787,GO:0016798,GO:0033881,
HORVU2Hr1G094970.1	2_Intersect_PW	undescribed protein		upF	upF	#N/A
HORVU2Hr1G099820.2	2_Intersect_PW	Cold-responsive protein Wcor15-A		upF	upF	#N/A	HORVU.MOREX.r3.2HG0191600	chr2H:602505529-602506292	Cold-responsive protein WCOR15
HORVU2Hr1G099830.1	2_Intersect_PW	Cold-responsive protein Wcor15-A		upF	upF	#N/A	HORVU.MOREX.r3.2HG0191610	chr2H:602528840-602529666	Cold-responsive protein WCOR15
HORVU2Hr1G103880.2	2_Intersect_PW	Kelch-like protein 17		upF	upF	#N/A	HORVU.MOREX.r3.2HG0195290	chr2H:612290257-612293172	Receptor-like kinase	GO:0000166,GO:0004672,GO:0004674,GO:0005524,GO:0006468,GO:0016301,GO:0016310,
HORVU2Hr1G103880.2	2_Intersect_PW	Kelch-like protein 17		upF	upF	#N/A	HORVU.MOREX.r3.2HG0195300	chr2H:612294429-612297804	Kelch repeat-containing protein
HORVU2Hr1G104640.8	2_Intersect_PW	U-box domain-containing protein 11		upF	upF	#N/A	HORVU.MOREX.r3.2HG0196090	chr2H:615108408-615112754	U-box domain-containing protein	GO:0004842,GO:0016020,GO:0016021,GO:0016567,
HORVU2Hr1G105190.1	2_Intersect_PW	Malectin/receptor-like protein kinase family protein		upF	upF	#N/A	HORVU.MOREX.r3.2HG0196540	chr2H:616204334-616206096	Receptor-like kinase	GO:0004672,GO:0005524,GO:0006468,GO:0016020,GO:0016021,GO:0016301,GO:0016310,
HORVU2Hr1G108480.1	2_Intersect_PW	basic helix-loop-helix (bHLH) DNA-binding superfamily protein		upF	upF	#N/A	HORVU.MOREX.r3.2HG0199680	chr2H:622687391-622690337	basic helix-loop-helix (bHLH) DNA-binding superfamily protein
HORVU2Hr1G109710.1	2_Intersect_PW	TLD-domain containing nucleolar protein		upF	upF	#N/A	HORVU.MOREX.r3.2HG0200990	chr2H:625433383-625436862	TLD domain-containing protein
HORVU2Hr1G109710.1	2_Intersect_PW	TLD-domain containing nucleolar protein		upF	upF	#N/A	HORVU.MOREX.r3.2HG0201000	chr2H:625436934-625437739	Ribosome-binding factor A	GO:0005737,GO:0006364,GO:0042254,
HORVU2Hr1G109780.1	2_Intersect_PW	undescribed protein		upF	upF	#N/A	HORVU.MOREX.r3.2HG0201060	chr2H:625471072-625472206	Peptide transporter PTR2	GO:0016020,GO:0016021,
HORVU2Hr1G113670.1	2_Intersect_PW	undescribed protein		upF	upF	#N/A
HORVU2Hr1G113730.1	2_Intersect_PW	unknown function		upF	upF	#N/A	HORVU.MOREX.r3.2HG0204700	chr2H:634948903-634949208	Multidrug resistance protein MdtL	GO:0005215,GO:0005886,GO:0016020,GO:0016021,GO:0055085,
HORVU2Hr1G113750.1	2_Intersect_PW	undescribed protein		upF	upF	#N/A
HORVU2Hr1G113780.1	2_Intersect_PW	undescribed protein		upF	upF	#N/A
HORVU2Hr1G113790.1	2_Intersect_PW	undescribed protein		upF	upF	#N/A
HORVU2Hr1G113810.2	2_Intersect_PW	undescribed protein		upF	upF	#N/A
HORVU2Hr1G113850.1	2_Intersect_PW	undescribed protein		upF	upF	#N/A
HORVU2Hr1G115010.4	2_Intersect_PW	Cathepsin B-like cysteine proteinase		upF	upF	#N/A	HORVU.MOREX.r3.2HG0205780	chr2H:637883735-637884974	Cysteine protease, putative	GO:0006508,GO:0008233,GO:0008234,GO:0016491,GO:0016787,GO:0032440,GO:0055114,
HORVU2Hr1G115620.1	2_Intersect_PW	Loricrin-like protein		upF	upF	#N/A	HORVU.MOREX.r3.2HG0206470	chr2H:639426044-639430226	Loricrin-like protein
HORVU2Hr1G116050.1	2_Intersect_PW	Mitochondrial transcription termination factor family protein		upF	upF	#N/A
HORVU2Hr1G116140.1	2_Intersect_PW	undescribed protein		upF	upF	#N/A
HORVU2Hr1G118270.1	2_Intersect_PW	ubiquitin-conjugating enzyme 10		upF	upF	#N/A
HORVU2Hr1G121310.2	2_Intersect_PW	Serine/threonine-protein kinase		upF	upF	#N/A	HORVU.MOREX.r3.2HG0212050	chr2H:651554451-651557233	Serine/threonine-protein kinase	GO:0000166,GO:0004672,GO:0004674,GO:0005524,GO:0006468,GO:0016020,GO:0016021,GO:0016301,GO:0016310,GO:0016740,GO:0048544,
HORVU2Hr1G122400.1	2_Intersect_PW	undescribed protein		upF	upF	#N/A
HORVU2Hr1G125630.5	2_Intersect_PW	2-oxoglutarate (2OG) and Fe(II)-dependent oxygenase superfamily protein		upF	upF	#N/A	HORVU.MOREX.r3.2HG0216050	chr2H:659474299-659475586	2-oxoglutarate (2OG) and Fe(II)-dependent oxygenase-like protein	GO:0016491,GO:0055114,
HORVU3Hr1G002920.2	2_Intersect_PW	Glycosyltransferase		upF	upF	#N/A	HORVU.MOREX.r3.3HG0221240	chr3H:5929670-5932333	Glycosyltransferase	GO:0016020,GO:0016021,GO:0016740,GO:0016757,
HORVU3Hr1G003110.2	2_Intersect_PW	Glycosyltransferase		upF	upF	#N/A	HORVU.MOREX.r3.3HG0221440	chr3H:6098445-6102284	Glycosyltransferase	GO:0016020,GO:0016021,GO:0016740,GO:0016757,
HORVU3Hr1G003820.2	2_Intersect_PW	synaptotagmin A		upF	upF	#N/A	HORVU.MOREX.r3.3HG0222090	chr3H:7846752-7852891	C2 domain containing protein	GO:0008289,
HORVU3Hr1G003820.2	2_Intersect_PW	synaptotagmin A		upF	upF	#N/A	HORVU.MOREX.r3.3HG0222100	chr3H:7853650-7854534	nuclear pore anchor
HORVU3Hr1G003940.1	2_Intersect_PW	Mannose-6-phosphate isomerase 1		upF	upF	#N/A	HORVU.MOREX.r3.3HG0222320	chr3H:8397271-8402229	Mannose-6-phosphate isomerase	GO:0004476,GO:0005975,GO:0008270,GO:0009298,GO:0016853,GO:0046872,
HORVU3Hr1G007410.2	2_Intersect_PW	Aldose reductase		upF	upF	#N/A	HORVU.MOREX.r3.3HG0226080	chr3H:14303155-14307325	Aldo-keto reductase	GO:0016491,GO:0055114,
HORVU3Hr1G010480.6	2_Intersect_PW	Glutathione S-transferase family protein		upF	upF	#N/A	HORVU.MOREX.r3.3HG0228060	chr3H:18777515-18781886	Glutathione S-transferase	GO:0016740,
HORVU3Hr1G010600.2	2_Intersect_PW	myb-like transcription factor family protein		upF	upF	#N/A	HORVU.MOREX.r3.3HG0228140	chr3H:18845125-18847544	MYB transcription factor	GO:0003677,GO:0005634,GO:0006351,GO:0006355,
HORVU3Hr1G011030.1	2_Intersect_PW	Plant protein of unknown function (DUF247)		upF	upF	#N/A	HORVU.MOREX.r3.3HG0228430	chr3H:19690113-19691423	transmembrane protein, putative (DUF247)
HORVU3Hr1G016240.8	2_Intersect_PW	receptor kinase 2		upF	upF	#N/A	HORVU.MOREX.r3.3HG0233610	chr3H:32225484-32230300	Receptor-like kinase	GO:0000166,GO:0004672,GO:0004674,GO:0005524,GO:0006468,GO:0016020,GO:0016021,GO:0016301,GO:0016310,GO:0016740,
HORVU3Hr1G016240.8	2_Intersect_PW	receptor kinase 2		upF	upF	#N/A	HORVU.MOREX.r3.3HG0233600	chr3H:32224478-32225287	B-block-binding subunit of TFIIIC protein
HORVU3Hr1G016430.3	2_Intersect_PW	Raffinose synthase family protein		upF	upF	#N/A	HORVU.MOREX.r3.3HG0233820	chr3H:32881770-32884866	Raffinose synthase family protein
HORVU3Hr1G020880.11	2_Intersect_PW	Type IV inositol polyphosphate 5-phosphatase 3		upF	upF	#N/A	HORVU.MOREX.r3.3HG0237990	chr3H:55102387-55105440	Type I inositol-1,4,5-trisphosphate 5-phosphatase 1	GO:0016787,GO:0046856,
HORVU3Hr1G022210.2	2_Intersect_PW	Lipoxygenase		upF	upF	#N/A	HORVU.MOREX.r3.3HG0239460	chr3H:65495106-65496327	Cytosolic Fe-S cluster assembly factor NBP35	GO:0000166,GO:0005524,GO:0005737,GO:0016226,GO:0046872,GO:0051536,GO:0051539,
HORVU3Hr1G024220.2	2_Intersect_PW	Transcription factor HY5	HvHY5	upF	upF	#N/A	HORVU.MOREX.r3.3HG0241370	chr3H:77822786-77824284	Transcription factor	GO:0003700,GO:0006355,
HORVU3Hr1G026190.1	2_Intersect_PW	undescribed protein		upF	upF	#N/A
HORVU3Hr1G026200.2	2_Intersect_PW	undescribed protein		upF	upF	#N/A
HORVU3Hr1G026210.1	2_Intersect_PW	Plant protein of unknown function (DUF641)		upF	upF	#N/A
HORVU3Hr1G027030.1	2_Intersect_PW	undescribed protein		upF	upF	#N/A	HORVU.MOREX.r3.3HG0244120	chr3H:96033620-96034676	Chitinase	GO:0004568,GO:0005975,GO:0006032,GO:0016998,
HORVU3Hr1G029200.1	2_Intersect_PW	phosphoenolpyruvate carboxylase 3		upF	upF	#N/A	HORVU.MOREX.r3.3HG0246400	chr3H:115182690-115186195	Phosphoenolpyruvate carboxylase	GO:0003824,GO:0006099,GO:0008964,GO:0015977,
HORVU3Hr1G029200.1	2_Intersect_PW	phosphoenolpyruvate carboxylase 3		upF	upF	#N/A	HORVU.MOREX.r3.3HG0246390	chr3H:115182355-115182663	Acireductone dioxygenase	GO:0005506,GO:0006555,GO:0008652,GO:0009086,GO:0010308,GO:0010309,GO:0016151,GO:0016491,GO:0019284,GO:0019509,GO:0046872,GO:0051213,GO:0055114,
HORVU3Hr1G029210.3	2_Intersect_PW	SCAR-like protein 2		upF	upF	#N/A	HORVU.MOREX.r3.3HG0246420	chr3H:115187549-115195517	SCAR family protein
HORVU3Hr1G030950.1	2_Intersect_PW	Cytochrome P450 superfamily protein		upF	upF	#N/A	HORVU.MOREX.r3.3HG0248450	chr3H:130890901-130893404	Cytochrome P450, putative	GO:0004497,GO:0005506,GO:0016020,GO:0016021,GO:0016491,GO:0016705,GO:0020037,GO:0046872,GO:0047085,GO:0050592,GO:0055114,
HORVU3Hr1G030990.1	2_Intersect_PW	-		upF	upF	#N/A
HORVU3Hr1G033370.3	2_Intersect_PW	C2 domain-containing protein		upF	upF	#N/A	HORVU.MOREX.r3.3HG0251300	chr3H:154709048-154711369	D-aminoacyl-tRNA deacylase	GO:0000049,GO:0002161,GO:0003723,GO:0005737,GO:0016787,GO:0051499,GO:0106074,
HORVU3Hr1G033370.3	2_Intersect_PW	C2 domain-containing protein		upF	upF	#N/A	HORVU.MOREX.r3.3HG0251310	chr3H:154711686-154718105	C2 domain-containing protein-like	GO:0005783,GO:0008289,GO:0016020,GO:0016021,
HORVU3Hr1G033760.1	2_Intersect_PW	ERI1 exoribonuclease 2		upF	upF	#N/A	HORVU.MOREX.r3.3HG0251950	chr3H:159143016-159144212	Polynucleotidyl transferase, ribonuclease H-like superfamily protein, putative	GO:0003676,GO:0016740,
HORVU3Hr1G044210.1	2_Intersect_PW	undescribed protein		upF	upF	#N/A
HORVU3Hr1G045240.1	2_Intersect_PW	undescribed protein		upF	upF	#N/A
HORVU3Hr1G049780.1	2_Intersect_PW	Heavy metal transport/detoxification superfamily protein		upF	upF	#N/A	HORVU.MOREX.r3.3HG0267040	chr3H:323387233-323388350	Heavy-metal-associated domain-containing family protein	GO:0005737,GO:0030001,GO:0046872,GO:0046914,GO:0046916,
HORVU3Hr1G052490.1	2_Intersect_PW	5'-methylthioadenosine/S-adenosylhomocysteine nucleosidase		upF	upF	#N/A
HORVU3Hr1G052500.23	2_Intersect_PW	unknown function		upF	upF	#N/A	HORVU.MOREX.r3.3HG0249000	chr3H:135458586-135462381	Outer arm dynein light chain 1 protein
HORVU3Hr1G055350.1	2_Intersect_PW	GDSL esterase/lipase		upF	upF	#N/A	HORVU.MOREX.r3.3HG0272980	chr3H:375040687-375049330	GDSL esterase/lipase	GO:0016788,
HORVU3Hr1G062900.2	2_Intersect_PW	O-acyltransferase (WSD1-like) family protein		upF	upF	#N/A	HORVU.MOREX.r3.3HG0280400	chr3H:434119264-434127798	O-acyltransferase WSD1	GO:0004144,GO:0016740,GO:0016746,GO:0045017,
HORVU3Hr1G062920.1	2_Intersect_PW	Chromosome 3B, genomic scaffold, cultivar Chinese Spring		upF	upF	#N/A	HORVU.MOREX.r3.3HG0280400	chr3H:434119264-434127798	O-acyltransferase WSD1	GO:0004144,GO:0016740,GO:0016746,GO:0045017,
HORVU3Hr1G062940.1	2_Intersect_PW	O-acyltransferase (WSD1-like) family protein		upF	upF	#N/A
HORVU3Hr1G070620.18	2_Intersect_PW	Auxin-responsive protein IAA6		upF	upF	#N/A	HORVU.MOREX.r3.3HG0287760	chr3H:479512008-479515252	Auxin-responsive protein	GO:0005634,GO:0006351,GO:0006355,GO:0009734,
HORVU3Hr1G070790.6	2_Intersect_PW	N-acetylated-alpha-linked acidic dipeptidase 2		upF	upF	#N/A	HORVU.MOREX.r3.3HG0288010	chr3H:480491216-480496078	Glutamate carboxypeptidase 2	GO:0004180,GO:0006508,
HORVU3Hr1G070880.7	2_Intersect_PW	Histidine-containing phosphotransfer protein 4		upF	upF	#N/A	HORVU.MOREX.r3.3HG0288050	chr3H:480786543-480788108	Histidine phosphotransfer protein	GO:0000160,GO:0005622,
HORVU3Hr1G071240.2	2_Intersect_PW	Protein kinase superfamily protein		upF	upF	#N/A	HORVU.MOREX.r3.3HG0288480	chr3H:483722505-483726077	Protein kinase	GO:0004672,GO:0005524,GO:0006468,GO:0016301,GO:0016310,
HORVU3Hr1G071830.1	2_Intersect_PW	receptor kinase 1		upF	upF	#N/A	HORVU.MOREX.r3.3HG0289020	chr3H:487518911-487522518	Receptor-like kinase	GO:0004672,GO:0005524,GO:0006468,GO:0016020,GO:0016021,GO:0016301,GO:0016310,
HORVU3Hr1G073080.3	2_Intersect_PW	Chromosome 3B, genomic scaffold, cultivar Chinese Spring		upF	upF	#N/A
HORVU3Hr1G075960.2	2_Intersect_PW	Jacalin-related lectin 3		upF	upF	#N/A	HORVU.MOREX.r3.3HG0292920	chr3H:507681421-507684573	Jacalin lectin family protein	GO:0030246,
HORVU3Hr1G076660.1	2_Intersect_PW	Expansin-A8		upF	upF	#N/A	HORVU.MOREX.r3.3HG0293480	chr3H:509594791-509605128	Expansin	GO:0005576,GO:0005618,GO:0009664,GO:0016020,
HORVU3Hr1G077220.8	2_Intersect_PW	Serine/threonine-protein kinase		upF	upF	#N/A	HORVU.MOREX.r3.3HG0294080	chr3H:512166980-512173408	Serine/threonine-protein kinase	GO:0000166,GO:0004672,GO:0004674,GO:0005524,GO:0006468,GO:0016020,GO:0016021,GO:0016301,GO:0016310,GO:0016740,GO:0048544,
HORVU3Hr1G078660.1	2_Intersect_PW	Cytochrome P450 superfamily protein		upF	upF	#N/A	HORVU.MOREX.r3.3HG0295370	chr3H:519405644-519407174	Cysteine proteinase inhibitor
HORVU3Hr1G078660.1	2_Intersect_PW	Cytochrome P450 superfamily protein		upF	upF	#N/A	HORVU.MOREX.r3.3HG0295380	chr3H:519409477-519411333	Cytochrome P450	GO:0004497,GO:0005506,GO:0016491,GO:0016705,GO:0020037,GO:0046872,GO:0055114,
HORVU3Hr1G080440.1	2_Intersect_PW	Protein LURP-one-related 8		upF	upF	#N/A	HORVU.MOREX.r3.3HG0297000	chr3H:526937199-526938721	LURP-one-like protein
HORVU3Hr1G080640.7	2_Intersect_PW	Auxin efflux carrier family protein		upF	upF	#N/A	HORVU.MOREX.r3.3HG0297140	chr3H:527638039-527642649	Auxin efflux carrier family protein-like	GO:0016020,GO:0016021,GO:0055085,
HORVU3Hr1G080640.7	2_Intersect_PW	Auxin efflux carrier family protein		upF	upF	#N/A	HORVU.MOREX.r3.3HG0297170	chr3H:527646011-527647571	Calcium-dependent lipid-binding (CaLB domain) family protein	GO:0003674,GO:0005575,GO:0008150,
HORVU3Hr1G080640.7	2_Intersect_PW	Auxin efflux carrier family protein		upF	upF	#N/A	HORVU.MOREX.r3.3HG0297150	chr3H:527643424-527643903	transcription factor jumonji (jmjC) domain-containing protein
HORVU3Hr1G080640.7	2_Intersect_PW	Auxin efflux carrier family protein		upF	upF	#N/A	HORVU.MOREX.r3.3HG0297160	chr3H:527643905-527644201	NBS-LRR disease resistance protein	GO:0043531,
HORVU3Hr1G085180.3	2_Intersect_PW	myb-like transcription factor family protein		upF	upF	#N/A	HORVU.MOREX.r3.3HG0301430	chr3H:545587231-545588629	Myb transcription factor	GO:0003677,GO:0005634,GO:0006351,GO:0006355,
HORVU3Hr1G086040.1	2_Intersect_PW	Major facilitator superfamily protein		upF	upF	#N/A	HORVU.MOREX.r3.3HG0302350	chr3H:548926008-548928399	Tudor/PWWP/MBT domain-containing protein
HORVU3Hr1G087180.4	2_Intersect_PW	CCT motif family protein	HvCMF1	upF	upF	#N/A	HORVU.MOREX.r3.3HG0303380	chr3H:552630127-552631333	Zinc finger protein CONSTANS	GO:0005634,
HORVU3Hr1G087210.2	2_Intersect_PW	respiratory burst oxidase protein F		upF	upF	#N/A	HORVU.MOREX.r3.3HG0303410	chr3H:552645008-552649967	Respiratory burst oxidase-like protein	GO:0004601,GO:0005509,GO:0016020,GO:0016021,GO:0016491,GO:0050664,GO:0055114,GO:0098869,
HORVU3Hr1G087720.1	2_Intersect_PW	RING/U-box superfamily protein		upF	upF	#N/A	HORVU.MOREX.r3.3HG0303880	chr3H:554332834-554333385	RING/U-box superfamily protein, putative	GO:0016020,GO:0016021,
HORVU3Hr1G087720.1	2_Intersect_PW	RING/U-box superfamily protein		upF	upF	#N/A	HORVU.MOREX.r3.3HG0303870	chr3H:554332323-554332688	UDP-Glycosyltransferase superfamily protein
HORVU3Hr1G089290.3	2_Intersect_PW	Late embryogenesis abundant protein Lea5-A		upF	upF	#N/A	HORVU.MOREX.r3.3HG0305440	chr3H:558991890-558992626	Late embryogenesis abundant protein	GO:0006950,
HORVU3Hr1G091160.1	2_Intersect_PW	undescribed protein		upF	upF	#N/A
HORVU3Hr1G095090.1	2_Intersect_PW	MADS-box transcription factor family protein		upF	upF	#N/A	HORVU.MOREX.r3.3HG0311170	chr3H:577039309-577039608	auxin response factor 2
HORVU3Hr1G095090.1	2_Intersect_PW	MADS-box transcription factor family protein		upF	upF	#N/A	HORVU.MOREX.r3.3HG0311180	chr3H:577045157-577045483	sucrose synthase 2
HORVU3Hr1G095090.1	2_Intersect_PW	MADS-box transcription factor family protein		upF	upF	#N/A	HORVU.MOREX.r3.3HG0311190	chr3H:577056489-577056743	Retrovirus-related Pol polyprotein from transposon TNT 1-94	GO:0003676,GO:0015074,
HORVU3Hr1G095090.1	2_Intersect_PW	MADS-box transcription factor family protein		upF	upF	#N/A	HORVU.MOREX.r3.3HG0311200	chr3H:577057387-577057692	Retrovirus-related Pol polyprotein from transposon TNT 1-94	GO:0006886,GO:0006888,GO:0015031,GO:0030127,
HORVU3Hr1G095240.6	2_Intersect_PW	MADS-box transcription factor family protein	HvOS2	upF	upF	#N/A	HORVU.MOREX.r3.3HG0311290	chr3H:577177440-577178171	Retrovirus-related Pol polyprotein from transposon TNT 1-94	GO:0003676,GO:0004491,GO:0015074,GO:0016491,GO:0055114,
HORVU3Hr1G095240.6	2_Intersect_PW	MADS-box transcription factor family protein	HvOS2	upF	upF	#N/A	HORVU.MOREX.r3.3HG0311300	chr3H:577178387-577178914	Retrovirus-related Pol polyprotein from transposon TNT 1-94	GO:0003676,GO:0015074,
HORVU3Hr1G095240.6	2_Intersect_PW	MADS-box transcription factor family protein	HvOS2	upF	upF	#N/A	HORVU.MOREX.r3.3HG0311310	chr3H:577179261-577179587	Retrovirus-related Pol polyprotein from transposon TNT 1-94	GO:0003676,GO:0015074,
HORVU3Hr1G095240.6	2_Intersect_PW	MADS-box transcription factor family protein	HvOS2	upF	upF	#N/A	HORVU.MOREX.r3.3HG0311320	chr3H:577179978-577180472	RNA polymerase I-specific transcription initiation factor RRN3	GO:0000182,GO:0001042,GO:0001179,GO:0001181,GO:0005634,GO:0005730,GO:0006351,GO:0006355,GO:0006356,GO:0006361,
HORVU3Hr1G095240.6	2_Intersect_PW	MADS-box transcription factor family protein	HvOS2	upF	upF	#N/A	HORVU.MOREX.r3.3HG0311330	chr3H:577180838-577182337	Retrotransposon protein, putative, Ty1-copia subclass	GO:0003676,GO:0008270,GO:0015074,
HORVU3Hr1G095240.6	2_Intersect_PW	MADS-box transcription factor family protein	HvOS2	upF	upF	#N/A	HORVU.MOREX.r3.3HG0311340	chr3H:577193895-577194467	Retrovirus-related Pol polyprotein from transposon TNT 1-94
HORVU3Hr1G095240.6	2_Intersect_PW	MADS-box transcription factor family protein	HvOS2	upF	upF	#N/A	HORVU.MOREX.r3.3HG0311350	chr3H:577195732-577196208	Retrovirus-related Pol polyprotein from transposon TNT 1-94	GO:0003676,GO:0015074,
HORVU3Hr1G095240.6	2_Intersect_PW	MADS-box transcription factor family protein	HvOS2	upF	upF	#N/A	HORVU.MOREX.r3.3HG0311360	chr3H:577196292-577196843	Retrovirus-related Pol polyprotein from transposon TNT 1-94	GO:0003676,GO:0015074,
HORVU3Hr1G095240.6	2_Intersect_PW	MADS-box transcription factor family protein	HvOS2	upF	upF	#N/A	HORVU.MOREX.r3.3HG0311370	chr3H:577197074-577197601	Retrovirus-related Pol polyprotein from transposon TNT 1-94	GO:0003676,GO:0015074,
HORVU3Hr1G095880.1	2_Intersect_PW	NAC domain protein,		upF	upF	#N/A	HORVU.MOREX.r3.3HG0311740	chr3H:578531077-578532311	NAC domain protein	GO:0003677,GO:0005634,GO:0006351,GO:0006355,
HORVU3Hr1G096230.2	2_Intersect_PW	undescribed protein		upF	upF	#N/A
HORVU3Hr1G096250.1	2_Intersect_PW	Histone-lysine N-methyltransferase 2B		upF	upF	#N/A	HORVU.MOREX.r3.3HG0312220	chr3H:579903257-579911091	Histone-lysine N-methyltransferase, H3 lysine-9 specific	GO:0000122,GO:0000183,GO:0000781,GO:0003690,GO:0003697,GO:0003727,GO:0005515,GO:0005634,GO:0005694,GO:0005737,GO:0005816,GO:0005856,GO:0006325,GO:0006338,GO:0006348,GO:0007535,GO:0008168,GO:0008270,GO:0016740,GO:0018024,GO:0030466,GO:0030702,GO:0031618,GO:0031934,GO:0032259,GO:0034507,GO:0034613,GO:0034968,GO:0035064,GO:0043494,GO:0045141,GO:0046872,GO:0046974,GO:0051567,GO:1902368,GO:1990141,GO:…
HORVU3Hr1G100350.2	2_Intersect_PW	Xylanase inhibitor		upF	upF	#N/A	HORVU.MOREX.r3.3HG0316140	chr3H:588937697-588939238	Voltage-dependent N-type calcium channel subunit alpha-1B	GO:0000166,GO:0005216,GO:0005244,GO:0005245,GO:0005262,GO:0005509,GO:0005515,GO:0005524,GO:0005891,GO:0006811,GO:0006816,GO:0009986,GO:0016020,GO:0016021,GO:0034765,GO:0046872,GO:0055085,GO:0070588,
HORVU3Hr1G108110.26	2_Intersect_PW	villin 2		upF	upF	#N/A	HORVU.MOREX.r3.3HG0320950	chr3H:598141590-598151819	Villin	GO:0003779,GO:0007010,GO:0051015,GO:0051017,
HORVU3Hr1G110250.1	2_Intersect_PW	undescribed protein		upF	upF	#N/A
HORVU3Hr1G110830.5	2_Intersect_PW	Protein of unknown function (DUF630 and DUF632)		upF	upF	#N/A	HORVU.MOREX.r3.3HG0323750	chr3H:604540850-604543962	bZIP transcription factor, putative (DUF630 and DUF632)
HORVU3Hr1G113780.3	2_Intersect_PW	Disease resistance protein		upF	upF	#N/A
HORVU3Hr1G117370.1	2_Intersect_PW	Glutathione S-transferase family protein		upF	upF	#N/A
HORVU3Hr1G117550.1	2_Intersect_PW	Jasmonate induced protein		upF	upF	#N/A
HORVU3Hr1G117570.4	2_Intersect_PW	23 kDa jasmonate-induced protein		upF	upF	#N/A	HORVU.MOREX.r3.3HG0330810	chr3H:620344985-620346727	Jasmonate induced protein	GO:0016020,GO:0016021,
HORVU3Hr1G117580.1	2_Intersect_PW	Jasmonate induced protein		upF	upF	#N/A	HORVU.MOREX.r3.3HG0330810	chr3H:620344985-620346727	Jasmonate induced protein	GO:0016020,GO:0016021,
HORVU3Hr1G117610.1	2_Intersect_PW	23 kDa jasmonate-induced protein		upF	upF	#N/A
HORVU4Hr1G000050.3	2_Intersect_PW	2-oxoglutarate (2OG) and Fe(II)-dependent oxygenase superfamily protein		upF	upF	#N/A	HORVU.MOREX.r3.4HG0331680	chr4H:1400017-1403922	2-oxoglutarate (2OG) and Fe(II)-dependent oxygenase superfamily protein	GO:0016491,GO:0046872,GO:0055114,
HORVU4Hr1G000810.7	2_Intersect_PW	undescribed protein		upF	upF	#N/A	HORVU.MOREX.r3.4HG0331500	chr4H:464502-466192	Hydroxyproline-rich glycoprotein
HORVU4Hr1G000810.7	2_Intersect_PW	undescribed protein		upF	upF	#N/A	HORVU.MOREX.r3.4HG0331490	chr4H:464164-464469	Major facilitator superfamily protein
HORVU4Hr1G001720.1	2_Intersect_PW	Histidine-containing phosphotransfer protein 2		upF	upF	#N/A	HORVU.MOREX.r3.4HG0332520	chr4H:3361149-3364547	Histidine-containing phosphotransfer protein	GO:0000160,GO:0005622,
HORVU4Hr1G002360.5	2_Intersect_PW	Glucan endo-1,3-beta-glucosidase 8		upF	upF	#N/A	HORVU.MOREX.r3.4HG0333180	chr4H:4906623-4909721	Glucan endo-1,3-beta-glucosidase, putative	GO:0004553,GO:0005975,GO:0008152,GO:0016787,GO:0016798,GO:0042973,
HORVU4Hr1G003180.3	2_Intersect_PW	SBP (S-ribonuclease binding protein) family protein		upF	upF	#N/A	HORVU.MOREX.r3.4HG0333720	chr4H:6342654-6344039	SBP (S-ribonuclease-binding protein) family protein, putative
HORVU4Hr1G003700.12	2_Intersect_PW	undescribed protein		upF	upF	#N/A	HORVU.MOREX.r3.4HG0334290	chr4H:8221572-8224926	Alpha-1,3-mannosyl-glycoprotein 4-beta-N-acetylglucosaminyltransferase A	GO:0000139,GO:0005794,GO:0006486,GO:0006487,GO:0008375,GO:0008454,GO:0016020,GO:0016021,GO:0016740,GO:0016757,GO:0046872,
HORVU4Hr1G005690.1	2_Intersect_PW	undescribed protein		upF	upF	#N/A	HORVU.MOREX.r3.4HG0335650	chr4H:12398320-12399435	Antimicrobial peptide MBP-1	GO:0050832,
HORVU4Hr1G010030.27	2_Intersect_PW	Protein kinase superfamily protein		upF	upF	#N/A	HORVU.MOREX.r3.4HG0339390	chr4H:25899321-25905161	Ribosomal RNA small subunit methyltransferase E	GO:0006364,GO:0008168,GO:0016020,GO:0016021,GO:0016740,GO:0032259,
HORVU4Hr1G010030.27	2_Intersect_PW	Protein kinase superfamily protein		upF	upF	#N/A	HORVU.MOREX.r3.4HG0339400	chr4H:25899412-25901931	Serine/threonine-protein kinase	GO:0000166,GO:0004672,GO:0004674,GO:0005524,GO:0006468,GO:0016020,GO:0016021,GO:0016301,GO:0016310,GO:0016740,GO:0048544,
HORVU4Hr1G010130.1	2_Intersect_PW	Small RNA degrading nuclease 5		upF	upF	#N/A	HORVU.MOREX.r3.4HG0339470	chr4H:26301285-26301590	Thioredoxin-like protein AAED1, chloroplastic
HORVU4Hr1G010130.1	2_Intersect_PW	Small RNA degrading nuclease 5		upF	upF	#N/A	HORVU.MOREX.r3.4HG0339480	chr4H:26302181-26302516	1,4-alpha-glucan branching enzyme GlgB	GO:0003824,GO:0003844,GO:0004553,GO:0005975,GO:0005977,GO:0005978,GO:0016740,GO:0016757,GO:0043169,GO:0102752,
HORVU4Hr1G017370.1	2_Intersect_PW	U-box domain-containing protein 11		upF	upF	#N/A
HORVU4Hr1G023260.4	2_Intersect_PW	BTB/POZ domain-containing protein		upF	upF	#N/A	HORVU.MOREX.r3.4HG0353070	chr4H:118073969-118076359	Phototropic-responsive NPH3 family protein	GO:0009638,
HORVU4Hr1G023840.1	2_Intersect_PW	unknown function		upF	upF	#N/A
HORVU4Hr1G036300.1	2_Intersect_PW	undescribed protein		upF	upF	#N/A
HORVU4Hr1G043680.2	2_Intersect_PW	amino acid permease 3		upF	upF	#N/A	HORVU.MOREX.r3.4HG0346860	chr4H:71269462-71271057	Amino acid permease	GO:0016020,GO:0016021,
HORVU4Hr1G043680.2	2_Intersect_PW	amino acid permease 3		upF	upF	#N/A	HORVU.MOREX.r3.4HG0346850	chr4H:71269107-71269409	Coxsackievirus and adenovirus receptor homolog	GO:0001669,GO:0005102,GO:0005178,GO:0005515,GO:0005576,GO:0005615,GO:0005634,GO:0005654,GO:0005737,GO:0005886,GO:0005911,GO:0005912,GO:0005913,GO:0005923,GO:0007005,GO:0007155,GO:0007157,GO:0007507,GO:0008013,GO:0008354,GO:0010669,GO:0014704,GO:0016020,GO:0016021,GO:0016323,GO:0016327,GO:0030054,GO:0030165,GO:0030175,GO:0030426,GO:0030593,GO:0031532,GO:0031594,GO:0032991,GO:0034109,GO:0042802,GO:…
HORVU4Hr1G049180.3	2_Intersect_PW	undescribed protein		upF	upF	#N/A
HORVU4Hr1G052490.5	2_Intersect_PW	myb domain protein 112		upF	upF	#N/A	HORVU.MOREX.r3.4HG0380990	chr4H:417666916-417668403	MYB transcription factor	GO:0003677,
HORVU4Hr1G054870.4	2_Intersect_PW	Major pollen allergen Bet v 1-F/I		upF	upF	#N/A	HORVU.MOREX.r3.4HG0383530	chr4H:440072480-440173196	Pathogenesis-related protein 1	GO:0006952,GO:0009607,
HORVU4Hr1G059790.1	2_Intersect_PW	Phosphatidylinositol-4-phosphate 5-kinase 2		upF	upF	#N/A	HORVU.MOREX.r3.4HG0388390	chr4H:475916088-475916756	DNA topoisomerase	GO:0003676,GO:0003677,GO:0003916,GO:0003917,GO:0006265,GO:0008270,GO:0016853,
HORVU4Hr1G064580.2	2_Intersect_PW	microtubule-associated protein 65-7		upF	upF	#N/A	HORVU.MOREX.r3.4HG0393520	chr4H:513258040-513262863	Microtubule associated protein family protein, putative, expressed	GO:0000226,GO:0008017,
HORVU4Hr1G064580.2	2_Intersect_PW	microtubule-associated protein 65-7		upF	upF	#N/A	HORVU.MOREX.r3.4HG0393540	chr4H:513264063-513267498	Protein Hikeshi
HORVU4Hr1G064580.2	2_Intersect_PW	microtubule-associated protein 65-7		upF	upF	#N/A	HORVU.MOREX.r3.4HG0393530	chr4H:513263257-513263813	Cleft lip and palate transmembrane protein 1	GO:0005515,GO:0005887,GO:0007275,GO:0009897,GO:0016020,GO:0016021,GO:0030154,GO:0033081,
HORVU4Hr1G065260.1	2_Intersect_PW	undescribed protein		upF	upF	#N/A
HORVU4Hr1G068900.17	2_Intersect_PW	unknown function		upF	upF	#N/A	HORVU.MOREX.r3.4HG0397520	chr4H:538467129-538469527	Remorin family protein
HORVU4Hr1G075310.3	2_Intersect_PW	Kelch repeat protein F3		upF	upF	#N/A	HORVU.MOREX.r3.4HG0403700	chr4H:565412574-565415200	Kelch repeat-containing protein
HORVU4Hr1G076050.1	2_Intersect_PW	O-methyltransferase family protein		upF	upF	#N/A	HORVU.MOREX.r3.4HG0404420	chr4H:567359966-567361552	O-methyltransferase	GO:0008168,GO:0008171,GO:0016740,GO:0032259,GO:0046983,
HORVU4Hr1G076520.5	2_Intersect_PW	Protein kinase superfamily protein		upF	upF	#N/A	HORVU.MOREX.r3.4HG0404850	chr4H:568470796-568475335	Kinase-like protein	GO:0004672,GO:0004675,GO:0005524,GO:0005886,GO:0006468,GO:0007166,GO:0007178,GO:0016301,GO:0016310,
HORVU4Hr1G078060.1	2_Intersect_PW	undescribed protein		upF	upF	#N/A	HORVU.MOREX.r3.4HG0406320	chr4H:574401189-574403349	RING/FYVE/PHD zinc finger-containing protein	GO:0046872,
HORVU4Hr1G080780.1	2_Intersect_PW	sterol methyltransferase 2		upF	upF	#N/A	HORVU.MOREX.r3.4HG0408980	chr4H:584592752-584594431	Methyltransferase	GO:0006694,GO:0008152,GO:0008168,GO:0016020,GO:0016021,GO:0016740,GO:0032259,
HORVU4Hr1G083170.1	2_Intersect_PW	zinc finger protein 2		upF	upF	#N/A	HORVU.MOREX.r3.4HG0411010	chr4H:590432943-590433380	Zinc finger family protein	GO:0003676,GO:0005634,
HORVU4Hr1G084050.1	2_Intersect_PW	C2H2-like zinc finger protein		upF	upF	#N/A
HORVU4Hr1G084230.4	2_Intersect_PW	Tetratricopeptide repeat (TPR)-like superfamily protein		upF	upF	#N/A	HORVU.MOREX.r3.4HG0411960	chr4H:593090430-593091776	Tetratricopeptide repeat (TPR)-like superfamily protein
HORVU4Hr1G084230.4	2_Intersect_PW	Tetratricopeptide repeat (TPR)-like superfamily protein		upF	upF	#N/A	HORVU.MOREX.r3.4HG0411970	chr4H:593091992-593094300	50S ribosomal protein L11	GO:0003735,GO:0005840,GO:0006412,
HORVU4Hr1G084510.2	2_Intersect_PW	protein kinase family protein		upF	upF	#N/A	HORVU.MOREX.r3.4HG0412300	chr4H:594133390-594136381	Receptor-like protein kinase, putative	GO:0004672,GO:0005524,GO:0006468,GO:0016020,GO:0016021,GO:0016301,GO:0016310,
HORVU4Hr1G084510.2	2_Intersect_PW	protein kinase family protein		upF	upF	#N/A	HORVU.MOREX.r3.4HG0412310	chr4H:594143333-594145032	Beta-1,3-N-acetylglucosaminyltransferase lunatic fringe	GO:0016020,GO:0016021,GO:0016740,GO:0016757,
HORVU4Hr1G084760.3	2_Intersect_PW	ubiquitin-conjugating enzyme 3		upF	upF	#N/A	HORVU.MOREX.r3.4HG0412450	chr4H:594479549-594482003	E2 ubiquitin-conjugating-like enzyme	GO:0000166,GO:0005524,GO:0005634,GO:0005737,GO:0009737,GO:0016740,GO:0016925,GO:0019789,
HORVU4Hr1G085050.1	2_Intersect_PW	purple acid phosphatase 27		upF	upF	#N/A	HORVU.MOREX.r3.4HG0412730	chr4H:595533189-595537976	Purple acid phosphatase	GO:0003993,GO:0016311,GO:0016787,GO:0046872,
HORVU4Hr1G086300.2	2_Intersect_PW	Beta-fructofuranosidase, insoluble isoenzyme 1	HvcwINV2	upF	upF	#N/A	HORVU.MOREX.r3.4HG0413910	chr4H:598031659-598035480	Cell wall invertase	GO:0004553,GO:0004564,GO:0005975,GO:0008152,GO:0016787,GO:0016798,
HORVU4Hr1G087250.1	2_Intersect_PW	HXXXD-type acyl-transferase family protein		upF	upF	#N/A	HORVU.MOREX.r3.4HG0414970	chr4H:600760382-600761681	3'-N-debenzoyl-2'-deoxytaxol N-benzoyltransferase	GO:0016740,GO:0016747,
HORVU4Hr1G087700.8	2_Intersect_PW	GRAS family transcription factor		upF	upF	#N/A	HORVU.MOREX.r3.4HG0415480	chr4H:602118540-602120841	Scarecrow transcription factor family protein	GO:0003700,GO:0005634,GO:0006351,GO:0006355,GO:0043565,GO:0048768,GO:0051301,
HORVU4Hr1G088280.2	2_Intersect_PW	GATA transcription factor 2		upF	upF	#N/A	HORVU.MOREX.r3.4HG0416070	chr4H:603980345-603982486	GATA transcription factor	GO:0003677,GO:0003700,GO:0005634,GO:0006351,GO:0006355,GO:0008270,GO:0043565,GO:0045893,GO:0046872,
HORVU4Hr1G089220.2	2_Intersect_PW	Protein LURP-one-related 8		upF	upF	#N/A	HORVU.MOREX.r3.4HG0417030	chr4H:605645907-605647175	LURP-one-like protein
HORVU4Hr1G089910.8	2_Intersect_PW	Peptidoglycan-binding LysM domain-containing protein		upF	upF	#N/A	HORVU.MOREX.r3.4HG0417740	chr4H:607156252-607159164	Peptidoglycan-binding LysM domain protein, putative
HORVU4Hr1G090710.1	2_Intersect_PW	undescribed protein		upF	upF	#N/A
HORVU4Hr1G090780.6	2_Intersect_PW	Disease resistance-responsive (dirigent-like protein) family protein		upF	upF	#N/A	HORVU.MOREX.r3.4HG0418330	chr4H:608710298-608714386	Dirigent protein	GO:0005576,GO:0030246,GO:0048046,
HORVU4Hr1G090780.6	2_Intersect_PW	Disease resistance-responsive (dirigent-like protein) family protein		upF	upF	#N/A	HORVU.MOREX.r3.4HG0418310	chr4H:608707087-608707776	ATP synthase subunit b	GO:0005886,GO:0006754,GO:0006811,GO:0015078,GO:0015986,GO:0016020,GO:0016021,GO:0045263,
HORVU4Hr1G090780.6	2_Intersect_PW	Disease resistance-responsive (dirigent-like protein) family protein		upF	upF	#N/A	HORVU.MOREX.r3.4HG0418320	chr4H:608708064-608708459	Peptidoglycan D,D-transpeptidase MrdA	GO:0004180,GO:0005886,GO:0005887,GO:0006508,GO:0008144,GO:0008233,GO:0008360,GO:0008658,GO:0009002,GO:0009252,GO:0016020,GO:0016021,GO:0016787,GO:0042493,GO:0046677,GO:0071555,GO:0071972,
HORVU5Hr1G010640.1	2_Intersect_PW	-		upF	upF	#N/A
HORVU5Hr1G010950.1	2_Intersect_PW	Glutaredoxin family protein		upF	upF	#N/A	HORVU.MOREX.r3.5HG0429520	chr5H:25009312-25009623	Glutaredoxin family protein	GO:0005623,GO:0009055,GO:0015035,GO:0022900,GO:0045454,GO:0055114,
HORVU5Hr1G011570.8	2_Intersect_PW	Stomatal closure-related actin-binding protein 1		upF	upF	#N/A	HORVU.MOREX.r3.5HG0430050	chr5H:27042303-27049035	Stomatal closure-related actin-binding protein 1	GO:0003779,
HORVU5Hr1G021450.1	2_Intersect_PW	unknown function		upF	upF	#N/A
HORVU5Hr1G025610.2	2_Intersect_PW	Glutaredoxin family protein		upF	upF	#N/A	HORVU.MOREX.r3.5HG0445850	chr5H:125133573-125133887	Glutaredoxin family protein	GO:0005623,GO:0009055,GO:0015035,GO:0022900,GO:0045454,GO:0055114,
HORVU5Hr1G055850.2	2_Intersect_PW	sugar transporter 14		upF	upF	#N/A	HORVU.MOREX.r3.5HG0473460	chr5H:390082833-390085950	Sugar transporter, putative	GO:0005215,GO:0008643,GO:0016020,GO:0016021,GO:0016491,GO:0022857,GO:0032440,GO:0055085,GO:0055114,
HORVU5Hr1G059200.2	2_Intersect_PW	Potassium transporter family protein		upF	upF	#N/A	HORVU.MOREX.r3.5HG0477610	chr5H:413888163-413893013	Potassium transporter	GO:0006811,GO:0006813,GO:0009507,GO:0015079,GO:0016020,GO:0016021,GO:0071805,
HORVU5Hr1G059430.56	2_Intersect_PW	Beta-glucan-binding protein 4		upF	upF	#N/A	HORVU.MOREX.r3.5HG0477800	chr5H:415022162-415024738	Endo-1,3(4)-beta-glucanase 1	GO:0052861,
HORVU5Hr1G059430.56	2_Intersect_PW	Beta-glucan-binding protein 4		upF	upF	#N/A	HORVU.MOREX.r3.5HG0477810	chr5H:415027034-415027384	Retrotransposon protein, putative, unclassified
HORVU5Hr1G059430.56	2_Intersect_PW	Beta-glucan-binding protein 4		upF	upF	#N/A	HORVU.MOREX.r3.5HG0477820	chr5H:415028115-415028522	Retrotransposon protein, putative, unclassified
HORVU5Hr1G059430.56	2_Intersect_PW	Beta-glucan-binding protein 4		upF	upF	#N/A	HORVU.MOREX.r3.5HG0477830	chr5H:415029624-415030118	Bifunctional polymyxin resistance protein ArnA	GO:0003824,GO:0006629,GO:0008152,GO:0009058,GO:0009103,GO:0009245,GO:0016491,GO:0016740,GO:0016742,GO:0046677,GO:0050662,GO:0055114,GO:0099618,GO:0099619,
HORVU5Hr1G059430.56	2_Intersect_PW	Beta-glucan-binding protein 4		upF	upF	#N/A	HORVU.MOREX.r3.5HG0477840	chr5H:415030797-415031498	SART-1 family
HORVU5Hr1G059430.56	2_Intersect_PW	Beta-glucan-binding protein 4		upF	upF	#N/A	HORVU.MOREX.r3.5HG0477850	chr5H:415031753-415032148	Gag polyprotein	GO:0003676,GO:0003723,GO:0005198,GO:0008270,GO:0016020,GO:0016032,GO:0019012,GO:0019013,GO:0019028,GO:0020002,GO:0030430,GO:0033644,GO:0039702,GO:0042025,GO:0044174,GO:0046755,GO:0046872,GO:0055036,GO:0072494,
HORVU5Hr1G061250.11	2_Intersect_PW	Baculoviral IAP repeat-containing protein 7-B		upF	upF	#N/A	HORVU.MOREX.r3.5HG0479700	chr5H:427611802-427619128	Transmembrane Fragile-X-F-associated protein
HORVU5Hr1G065140.1	2_Intersect_PW	Cytochrome f		upF	upF	#N/A	HORVU.MOREX.r3.5HG0483450	chr5H:444113003-444113416	Cytochrome f	GO:0005506,GO:0009055,GO:0009507,GO:0009535,GO:0009536,GO:0009579,GO:0015979,GO:0016020,GO:0016021,GO:0020037,GO:0022900,GO:0031361,GO:0046872,GO:0055114,
HORVU5Hr1G066130.1	2_Intersect_PW	unknown function		upF	upF	#N/A	HORVU.MOREX.r3.5HG0484620	chr5H:449760330-449761456	Transmembrane protein, putative	GO:0016021,
HORVU5Hr1G066750.1	2_Intersect_PW	zinc finger protein 8		upF	upF	#N/A	HORVU.MOREX.r3.5HG0485170	chr5H:453106210-453107449	Zinc finger protein-like	GO:0003676,GO:0005634,
HORVU5Hr1G068060.1	2_Intersect_PW	Mitochondrial phosphate carrier protein 2, mitochondrial		upF	upF	#N/A	HORVU.MOREX.r3.5HG0486200	chr5H:458452677-458454828	Mitochondrial carrier family	GO:0016020,GO:0016021,GO:0055085,
HORVU5Hr1G068070.1	2_Intersect_PW	Protein kinase superfamily protein		upF	upF	#N/A	HORVU.MOREX.r3.5HG0486220	chr5H:458550856-458553891	Serine/threonine-protein kinase	GO:0000166,GO:0004672,GO:0004674,GO:0005524,GO:0006468,GO:0016020,GO:0016021,GO:0016301,GO:0016310,GO:0016740,
HORVU5Hr1G068320.2	2_Intersect_PW	Heat stress transcription factor B-1		upF	upF	#N/A	HORVU.MOREX.r3.5HG0486440	chr5H:459851486-459856306	Heat shock transcription factor	GO:0003677,GO:0003700,GO:0005634,GO:0006355,GO:0043565,
HORVU5Hr1G068600.1	2_Intersect_PW	undescribed protein		upF	upF	#N/A	HORVU.MOREX.r3.5HG0486720	chr5H:461545981-461546775	Bri1 kinase inhibitor 1	GO:0016301,GO:0016310,
HORVU5Hr1G073740.5	2_Intersect_PW	dihydroflavonol 4-reductase-like1		upF	upF	#N/A	HORVU.MOREX.r3.5HG0491140	chr5H:479560973-479562924	Cinnamoyl-CoA reductase 4	GO:0003824,GO:0050662,
HORVU5Hr1G073960.6	2_Intersect_PW	dihydroflavonol 4-reductase-like1		upF	upF	#N/A	HORVU.MOREX.r3.5HG0491320	chr5H:480007598-480011021	Cinnamoyl-CoA reductase 4	GO:0003824,GO:0050662,
HORVU5Hr1G076820.4	2_Intersect_PW	undescribed protein		upF	upF	#N/A	HORVU.MOREX.r3.5HG0494590	chr5H:489012034-489012693	ubiquitin hydrolase
HORVU5Hr1G077650.1	2_Intersect_PW	unknown protein		upF	upF	#N/A	HORVU.MOREX.r3.5HG0495180	chr5H:490360036-490360674	Plant/MAC12-16 protein
HORVU5Hr1G077670.1	2_Intersect_PW	unknown protein		upF	upF	#N/A	HORVU.MOREX.r3.5HG0495160	chr5H:490349309-490349944	Plant/MAC12-16 protein
HORVU5Hr1G080300.1	2_Intersect_PW	Dehydration-responsive element-binding protein 1B		upF	upF	#N/A	HORVU.MOREX.r3.5HG0497560	chr5H:495099157-495100082	CRT-binding factor	GO:0003677,GO:0003700,GO:0005634,GO:0006351,GO:0006355,
HORVU5Hr1G080310.1	2_Intersect_PW	Dehydration-responsive element-binding protein 1B		upF	upF	#N/A	HORVU.MOREX.r3.5HG0497570	chr5H:495114238-495115160	CRT-binding factor	GO:0003677,GO:0003700,GO:0005634,GO:0006351,GO:0006355,
HORVU5Hr1G081500.1	2_Intersect_PW	Protein STAY-GREEN, chloroplastic		upF	upF	#N/A	HORVU.MOREX.r3.5HG0498800	chr5H:499374369-499376588	Protein STAY-GREEN, chloroplastic
HORVU5Hr1G084260.1	2_Intersect_PW	ABSCISIC ACID-INSENSITIVE 5-like protein 2		upF	upF	#N/A	HORVU.MOREX.r3.5HG0500770	chr5H:505258416-505259678	Transcription factor	GO:0003700,GO:0006355,
HORVU5Hr1G088060.6	2_Intersect_PW	Cytochrome P450 superfamily protein		upF	upF	#N/A	HORVU.MOREX.r3.5HG0504410	chr5H:512973160-512974281	Sulfotransferase
HORVU5Hr1G088060.6	2_Intersect_PW	Cytochrome P450 superfamily protein		upF	upF	#N/A	HORVU.MOREX.r3.5HG0504420	chr5H:512975170-512981925	Cytochrome P450	GO:0004497,GO:0005506,GO:0016491,GO:0016705,GO:0020037,GO:0046872,GO:0055114,
HORVU5Hr1G088060.6	2_Intersect_PW	Cytochrome P450 superfamily protein		upF	upF	#N/A	HORVU.MOREX.r3.5HG0504430	chr5H:512977119-512977622	Protein phosphatase 2C family protein
HORVU5Hr1G088770.7	2_Intersect_PW	sequence-specific DNA binding transcription factors		upF	upF	#N/A	HORVU.MOREX.r3.5HG0505180	chr5H:514726487-514728815	Trihelix transcription factor	GO:0003677,
HORVU5Hr1G088770.7	2_Intersect_PW	sequence-specific DNA binding transcription factors		upF	upF	#N/A	HORVU.MOREX.r3.5HG0505190	chr5H:514771079-514773395	Trihelix transcription factor	GO:0003677,
HORVU5Hr1G092510.8	2_Intersect_PW	unknown protein		upF	upF	#N/A	HORVU.MOREX.r3.5HG0507760	chr5H:520067303-520070587	EEIG1/EHBP1 N-terminal domain-containing protein
HORVU5Hr1G093860.2	2_Intersect_PW	Structural constituent of ribosome protein		upF	upF	#N/A	HORVU.MOREX.r3.5HG0509280	chr5H:523657712-523659274	Structural constituent of ribosome protein	GO:0016020,GO:0016021,
HORVU5Hr1G094510.2	2_Intersect_PW	Protein kinase superfamily protein		upF	upF	#N/A	HORVU.MOREX.r3.5HG0510050	chr5H:525810761-525815155	Kinase-like protein	GO:0004672,GO:0004871,GO:0005524,GO:0005622,GO:0005886,GO:0006468,GO:0016301,GO:0016310,GO:0035556,
HORVU5Hr1G095640.1	2_Intersect_PW	Phytochrome C		upF	upF	#N/A
HORVU5Hr1G098190.1	2_Intersect_PW	Cold acclimation protein WCOR413 family		upF	upF	#N/A	HORVU.MOREX.r3.5HG0513190	chr5H:533898127-533900136	Cold acclimation protein	GO:0016020,GO:0016021,
HORVU5Hr1G098820.1	2_Intersect_PW	receptor-like protein kinase 1		upF	upF	#N/A
HORVU5Hr1G101990.1	2_Intersect_PW	undescribed protein		upF	upF	#N/A	HORVU.MOREX.r3.5HG0515610	chr5H:539585866-539586414	Collagen alpha chain	GO:0005201,GO:0005576,GO:0005581,
HORVU5Hr1G105950.3	2_Intersect_PW	Protein of unknown function (DUF506)		upF	upF	#N/A	HORVU.MOREX.r3.5HG0519200	chr5H:547851527-547853661	DUF506 family protein
HORVU5Hr1G105960.1	2_Intersect_PW	undescribed protein		upF	upF	#N/A
HORVU5Hr1G110440.1	2_Intersect_PW	UDP-Glycosyltransferase superfamily protein		upF	upF	#N/A	HORVU.MOREX.r3.5HG0523250	chr5H:556019880-556021340	Glycosyltransferase	GO:0008152,GO:0016740,GO:0016757,GO:0016758,
HORVU5Hr1G110940.1	2_Intersect_PW	UDP-Glycosyltransferase superfamily protein		upF	upF	#N/A	HORVU.MOREX.r3.5HG0523930	chr5H:557847783-557849667	Glycosyltransferase	GO:0008152,GO:0016740,GO:0016757,GO:0016758,
HORVU5Hr1G114530.1	2_Intersect_PW	Pectin acetylesterase 3		upF	upF	#N/A	HORVU.MOREX.r3.5HG0527450	chr5H:565627869-565631234	Pectin acetylesterase	GO:0005576,GO:0005618,GO:0016787,GO:0071555,
HORVU5Hr1G114540.3	2_Intersect_PW	Pectin acetylesterase 3		upF	upF	#N/A	HORVU.MOREX.r3.5HG0527460	chr5H:565671716-565675847	Pectin acetylesterase	GO:0005576,GO:0005618,GO:0016787,GO:0071555,
HORVU5Hr1G117440.1	2_Intersect_PW	Carbohydrate-binding X8 domain superfamily protein		upF	upF	#N/A	HORVU.MOREX.r3.5HG0529760	chr5H:571005006-571006633	Glucan endo-1,3-beta-glucosidase 1
HORVU5Hr1G117440.1	2_Intersect_PW	Carbohydrate-binding X8 domain superfamily protein		upF	upF	#N/A	HORVU.MOREX.r3.5HG0529770	chr5H:571006823-571009998	RNA 3-terminal phosphate cyclase-like protein	GO:0003824,GO:0005730,GO:0006396,GO:0042254,
HORVU5Hr1G117990.1	2_Intersect_PW	TCP family transcription factor		upF	upF	#N/A	HORVU.MOREX.r3.5HG0530230	chr5H:571841986-571843059	Transcription factor, putative	GO:0003677,GO:0005634,GO:0006351,GO:0006355,
HORVU5Hr1G123970.5	2_Intersect_PW	Beta-fructofuranosidase, insoluble isoenzyme 4		upF	upF	#N/A	HORVU.MOREX.r3.5HG0536240	chr5H:583064714-583068993	Beta-fructofuranosidase, insoluble protein	GO:0004553,GO:0005975,GO:0008152,GO:0016787,GO:0016798,
HORVU5Hr1G125000.2	2_Intersect_PW	GDSL esterase/lipase		upF	upF	#N/A	HORVU.MOREX.r3.5HG0537160	chr5H:584959868-584965307	GDSL esterase/lipase	GO:0016788,
HORVU6Hr1G002360.1	2_Intersect_PW	undescribed protein		upF	upF	#N/A
HORVU6Hr1G006810.7	2_Intersect_PW	glycerol-3-phosphate acyltransferase 6		upF	upF	#N/A	HORVU.MOREX.r3.6HG0544290	chr6H:14467766-14470219	Glycerol-3-phosphate acyltransferase	GO:0008152,GO:0016020,GO:0016021,GO:0016740,GO:0016746,
HORVU6Hr1G008190.1	2_Intersect_PW	undescribed protein		upF	upF	#N/A
HORVU6Hr1G008200.1	2_Intersect_PW	Transducin/WD40 repeat-like superfamily protein		upF	upF	#N/A	HORVU.MOREX.r3.6HG0545100	chr6H:15365303-15366379	Cysteine proteinase	GO:0006508,GO:0008233,GO:0008234,GO:0016787,
HORVU6Hr1G011030.1	2_Intersect_PW	Histone superfamily protein		upF	upF	#N/A	HORVU.MOREX.r3.6HG0548000	chr6H:20212457-20212813	Histone H4	GO:0000786,GO:0003677,GO:0005634,GO:0005694,GO:0006334,GO:0046982,
HORVU6Hr1G026030.2	2_Intersect_PW	Leucine-rich repeat receptor-like protein kinase family protein		upF	upF	#N/A	HORVU.MOREX.r3.6HG0565450	chr6H:94884677-94887319	Leucine-rich repeat receptor-like protein kinase family protein, putative	GO:0000166,GO:0004672,GO:0005524,GO:0006468,GO:0016020,GO:0016021,GO:0016301,GO:0016310,
HORVU6Hr1G028330.1	2_Intersect_PW	sucrose phosphate synthase 1F		upF	upF	#N/A	HORVU.MOREX.r3.6HG0568070	chr6H:110329729-110337237	Sucrose-phosphate synthase	GO:0005985,GO:0016157,GO:0016740,GO:0016757,GO:0046524,
HORVU6Hr1G028680.1	2_Intersect_PW	Two-component response regulator ARR12		upF	upF	#N/A	HORVU.MOREX.r3.6HG0568450	chr6H:112369570-112374519	Two-component response regulator	GO:0000160,GO:0003677,GO:0003700,GO:0005634,GO:0006351,GO:0006355,GO:0007165,
HORVU6Hr1G029160.2	2_Intersect_PW	Protein phosphatase 2C family protein		upF	upF	#N/A	HORVU.MOREX.r3.6HG0568830	chr6H:115443264-115449783	Protein phosphatase 2c, putative	GO:0003824,GO:0004721,GO:0004722,GO:0006470,GO:0016787,GO:0043169,GO:0046872,
HORVU6Hr1G036760.2	2_Intersect_PW	undescribed protein		upF	upF	#N/A	HORVU.MOREX.r3.6HG0577040	chr6H:177860918-177861721	Ycf1	GO:0009507,GO:0009528,GO:0009536,GO:0009706,GO:0015031,GO:0016020,GO:0016021,
HORVU6Hr1G038490.2	2_Intersect_PW	Syntaxin-125		upF	upF	#N/A	HORVU.MOREX.r3.6HG0578690	chr6H:191272241-191273238	Syntaxin, putative	GO:0005484,GO:0005622,GO:0006886,GO:0016020,GO:0016021,GO:0016192,GO:0061025,
HORVU6Hr1G054910.7	2_Intersect_PW	Transcription factor bHLH128		upF	upF	#N/A	HORVU.MOREX.r3.6HG0592420	chr6H:342225493-342230937	Basic helix-loop-helix transcription factor	GO:0046983,
HORVU6Hr1G058840.1	2_Intersect_PW	phenylalanine ammonia-lyase 2		upF	upF	#N/A
HORVU6Hr1G062220.1	2_Intersect_PW	Phospholipase A1-II 4		upF	upF	#N/A	HORVU.MOREX.r3.6HG0600020	chr6H:406974901-406976865	Phospholipase a1-chloroplastic-like	GO:0006629,GO:0016787,
HORVU6Hr1G063490.2	2_Intersect_PW	S-adenosylmethionine synthase 3		upF	upF	#N/A	HORVU.MOREX.r3.6HG0601540	chr6H:417222541-417225450	S-adenosylmethionine synthase	GO:0000166,GO:0004478,GO:0005524,GO:0006556,GO:0006730,GO:0016740,GO:0046872,
HORVU6Hr1G063540.3	2_Intersect_PW	S-adenosylmethionine synthase 1		upF	upF	#N/A	HORVU.MOREX.r3.6HG0601630	chr6H:417564700-417567315	S-adenosylmethionine synthase	GO:0000166,GO:0004478,GO:0005524,GO:0006556,GO:0006730,GO:0016740,GO:0046872,
HORVU6Hr1G065710.13	2_Intersect_PW	SPX domain-containing membrane protein		upF	upF	#N/A	HORVU.MOREX.r3.6HG0603790	chr6H:440269582-440274446	SPX domain-containing family protein	GO:0016020,GO:0016021,GO:0055085,
HORVU6Hr1G066020.1	2_Intersect_PW	undescribed protein		upF	upF	#N/A
HORVU6Hr1G066640.4	2_Intersect_PW	SBP (S-ribonuclease binding protein) family protein		upF	upF	#N/A	HORVU.MOREX.r3.6HG0605050	chr6H:447902594-447903223	Zinc ion binding protein	GO:0008270,GO:0016020,GO:0016021,
HORVU6Hr1G066640.4	2_Intersect_PW	SBP (S-ribonuclease binding protein) family protein		upF	upF	#N/A	HORVU.MOREX.r3.6HG0605060	chr6H:447906758-447908506	SBP (S-ribonuclease-binding protein) family protein
HORVU6Hr1G072810.6	2_Intersect_PW	Homeobox-leucine zipper protein family		upF	upF	#N/A	HORVU.MOREX.r3.6HG0611880	chr6H:488957625-488959887	Homeobox-leucine zipper protein	GO:0003677,GO:0003700,GO:0005634,GO:0006355,GO:0043565,
HORVU6Hr1G073740.1	2_Intersect_PW	Protein of unknown function (DUF1005)		upF	upF	#N/A	HORVU.MOREX.r3.6HG0613030	chr6H:494068126-494074901	DUF1005 family protein (DUF1005)
HORVU6Hr1G078820.1	2_Intersect_PW	unknown function		upF	upF	#N/A	HORVU.MOREX.r3.6HG0617930	chr6H:518441278-518442089	Oxidoreductase/transition metal ion-binding protein	GO:0016020,GO:0016021,
HORVU6Hr1G079650.4	2_Intersect_PW	Tyrosine phosphatase family protein		upF	upF	#N/A	HORVU.MOREX.r3.6HG0618680	chr6H:521121087-521122968	Tyrosine-protein phosphatase	GO:0004725,GO:0016311,GO:0016791,GO:0035335,
HORVU6Hr1G079700.5	2_Intersect_PW	nitrate reductase 1		upF	upF	#N/A	HORVU.MOREX.r3.6HG0618720	chr6H:521193566-521196900	Nitrate reductase	GO:0006809,GO:0016491,GO:0020037,GO:0030151,GO:0042128,GO:0043546,GO:0046872,GO:0050464,GO:0055114,
HORVU6Hr1G083680.2	2_Intersect_PW	glutamate receptor 2.8		upF	upF	#N/A	HORVU.MOREX.r3.6HG0622470	chr6H:533485184-533491234	Glutamate receptor	GO:0004970,GO:0006811,GO:0016020,GO:0016021,GO:0035235,
HORVU6Hr1G084860.2	2_Intersect_PW	purple acid phosphatase 10		upF	upF	#N/A	HORVU.MOREX.r3.6HG0623840	chr6H:537581239-537584720	Purple acid phosphatase	GO:0003993,GO:0016311,GO:0016787,GO:0046872,
HORVU6Hr1G085120.11	2_Intersect_PW	C2 domain-containing protein / GRAM domain-containing protein		upF	upF	#N/A	HORVU.MOREX.r3.6HG0623990	chr6H:538751044-538759876	C2 domain-containing protein / GRAM domain-containing protein
HORVU6Hr1G091950.9	2_Intersect_PW	Aconitate hydratase 1		upF	upF	#N/A	HORVU.MOREX.r3.6HG0630640	chr6H:555521177-555529053	Aconitate hydratase	GO:0003994,GO:0008152,GO:0016829,GO:0051536,GO:0051539,
HORVU6Hr1G092230.1	2_Intersect_PW	unknown function		upF	upF	#N/A
HORVU6Hr1G092360.1	2_Intersect_PW	unknown function		upF	upF	#N/A
HORVU6Hr1G092960.5	2_Intersect_PW	Aquaporin-like superfamily protein		upF	upF	#N/A	HORVU.MOREX.r3.6HG0631700	chr6H:557290843-557292414	Aquaporin	GO:0015267,GO:0016020,GO:0016021,GO:0055085,
HORVU7Hr1G000220.1	2_Intersect_PW	undescribed protein		upF	upF	#N/A
HORVU7Hr1G001580.1	2_Intersect_PW	unknown function		upF	upF	#N/A
HORVU7Hr1G002200.2	2_Intersect_PW	nodulin MtN21 /EamA-like transporter family protein		upF	upF	#N/A	HORVU.MOREX.r3.7HG0636630	chr7H:4576418-4578393	WAT1-related protein	GO:0016020,GO:0016021,GO:0022857,GO:0055085,
HORVU7Hr1G002200.2	2_Intersect_PW	nodulin MtN21 /EamA-like transporter family protein		upF	upF	#N/A	HORVU.MOREX.r3.7HG0636640	chr7H:4578352-4581019	Ferredoxin--NADP reductase
HORVU7Hr1G002200.2	2_Intersect_PW	nodulin MtN21 /EamA-like transporter family protein		upF	upF	#N/A	HORVU.MOREX.r3.7HG0636650	chr7H:4580997-4581428	alpha/beta-Hydrolases superfamily protein
HORVU7Hr1G009770.2	2_Intersect_PW	oligopeptide transporter 7		upF	upF	#N/A	HORVU.MOREX.r3.7HG0642040	chr7H:14275917-14277648	Pentatricopeptide repeat-containing protein
HORVU7Hr1G009770.2	2_Intersect_PW	oligopeptide transporter 7		upF	upF	#N/A	HORVU.MOREX.r3.7HG0642050	chr7H:14278488-14282340	Oligopeptide transporter	GO:0016020,GO:0016021,GO:0055085,
HORVU7Hr1G010680.3	2_Intersect_PW	Acid phosphatase 1		upF	upF	#N/A	HORVU.MOREX.r3.7HG0642880	chr7H:15561369-15562964	Acid phosphatase 1	GO:0003993,GO:0016311,
HORVU7Hr1G010690.3	2_Intersect_PW	Acid phosphatase 1		upF	upF	#N/A	HORVU.MOREX.r3.7HG0642890	chr7H:15567028-15569477	Acid phosphatase 1	GO:0003993,GO:0016311,
HORVU7Hr1G010690.3	2_Intersect_PW	Acid phosphatase 1		upF	upF	#N/A	HORVU.MOREX.r3.7HG0642910	chr7H:15610650-15612982	Kinase, putative	GO:0000165,GO:0000186,GO:0004672,GO:0004674,GO:0004709,GO:0005509,GO:0005524,GO:0005622,GO:0006468,GO:0016020,GO:0016021,GO:0016301,GO:0016310,GO:0016740,GO:0030247,
HORVU7Hr1G010690.3	2_Intersect_PW	Acid phosphatase 1		upF	upF	#N/A	HORVU.MOREX.r3.7HG0642940	chr7H:15638731-15640584	Tryptophan decarboxylase	GO:0003824,GO:0006520,GO:0016829,GO:0016831,GO:0019752,GO:0030170,
HORVU7Hr1G010690.3	2_Intersect_PW	Acid phosphatase 1		upF	upF	#N/A	HORVU.MOREX.r3.7HG0642900	chr7H:15607811-15608269	Retrovirus-related Pol polyprotein from transposon TNT 1-94
HORVU7Hr1G010690.3	2_Intersect_PW	Acid phosphatase 1		upF	upF	#N/A	HORVU.MOREX.r3.7HG0642920	chr7H:15617899-15618782	Gag polyprotein	GO:0003676,GO:0008270,GO:0016032,GO:0019012,GO:0019013,GO:0019028,GO:0039660,GO:0039702,GO:0046755,GO:0046872,
HORVU7Hr1G010690.3	2_Intersect_PW	Acid phosphatase 1		upF	upF	#N/A	HORVU.MOREX.r3.7HG0642930	chr7H:15618863-15621021	Transposon protein, putative, Mutator sub-class
HORVU7Hr1G010690.3	2_Intersect_PW	Acid phosphatase 1		upF	upF	#N/A	HORVU.MOREX.r3.7HG0642950	chr7H:15646220-15647269	Retrovirus-related Pol polyprotein from transposon TNT 1-94
HORVU7Hr1G017190.1	2_Intersect_PW	Hypersensitive-induced response protein 4		upF	upF	#N/A	HORVU.MOREX.r3.7HG0646880	chr7H:22509647-22512855	Hypersensitive-induced response protein
HORVU7Hr1G020300.1	2_Intersect_PW	Peroxidase superfamily protein		upF	upF	#N/A	HORVU.MOREX.r3.7HG0649080	chr7H:27774115-27778980	Peroxidase	GO:0004601,GO:0005576,GO:0006979,GO:0016491,GO:0020037,GO:0042744,GO:0046872,GO:0055114,GO:0098869,
HORVU7Hr1G020300.1	2_Intersect_PW	Peroxidase superfamily protein		upF	upF	#N/A	HORVU.MOREX.r3.7HG0649090	chr7H:27781838-27782209	homeodomain GLABROUS 2
HORVU7Hr1G021650.5	2_Intersect_PW	Cytochrome P450 superfamily protein		upF	upF	#N/A	HORVU.MOREX.r3.7HG0650820	chr7H:31335765-31337438	Cytochrome P450 family protein	GO:0004497,GO:0005506,GO:0016020,GO:0016021,GO:0016491,GO:0016705,GO:0020037,GO:0046872,GO:0055114,
HORVU7Hr1G031610.1	2_Intersect_PW	unknown function		upF	upF	#N/A	HORVU.MOREX.r3.7HG0660210	chr7H:63427331-63428656	RNA-binding (RRM/RBD/RNP motifs) family protein
HORVU7Hr1G033490.1	2_Intersect_PW	unknown function		upF	upF	#N/A
HORVU7Hr1G034110.1	2_Intersect_PW	undescribed protein		upF	upF	#N/A
HORVU7Hr1G034120.2	2_Intersect_PW	Protein of unknown function (DUF1677)		upF	upF	#N/A	HORVU.MOREX.r3.7HG0662130	chr7H:68864958-68865976	DUF1677 family protein
HORVU7Hr1G038440.1	2_Intersect_PW	cellulose synthase-like A3		upF	upF	#N/A	HORVU.MOREX.r3.7HG0666660	chr7H:94101364-94108370	Cellulose synthase-like protein	GO:0016020,GO:0016021,
HORVU7Hr1G039810.1	2_Intersect_PW	WD-40 repeat family protein		upF	upF	#N/A	HORVU.MOREX.r3.7HG0667840	chr7H:101824457-101825791	Transducin/WD40 repeat protein
HORVU7Hr1G040030.2	2_Intersect_PW	unknown function		upF	upF	#N/A	HORVU.MOREX.r3.7HG0668040	chr7H:102331410-102332157	CDP-diacylglycerol--glycerol-3-phosphate 3-phosphatidyltransferase, putative	GO:0016740,
HORVU7Hr1G043040.4	2_Intersect_PW	Peroxidase superfamily protein	HvCO1	upF	upF	#N/A	HORVU.MOREX.r3.7HG0671520	chr7H:121685887-121689738	Receptor-like kinase	GO:0000166,GO:0004672,GO:0004674,GO:0005524,GO:0006468,GO:0016020,GO:0016021,GO:0016301,GO:0016310,GO:0016740,
HORVU7Hr1G043040.4	2_Intersect_PW	Peroxidase superfamily protein	HvCO1	upF	upF	#N/A	HORVU.MOREX.r3.7HG0671530	chr7H:121689796-121699440	Peroxidase	GO:0004601,GO:0005576,GO:0006979,GO:0016491,GO:0020037,GO:0042744,GO:0046872,GO:0055114,GO:0098869,
HORVU7Hr1G043040.4	2_Intersect_PW	Peroxidase superfamily protein	HvCO1	upF	upF	#N/A	HORVU.MOREX.r3.7HG0671540	chr7H:121695047-121697564	CONSTANS-like 1
HORVU7Hr1G043620.1	2_Intersect_PW	receptor-like protein kinase 2		upF	upF	#N/A	HORVU.MOREX.r3.7HG0672740	chr7H:128134792-128136523	Receptor-like protein kinase	GO:0004672,GO:0005524,GO:0006468,GO:0016020,GO:0016021,GO:0016301,GO:0016310,
HORVU7Hr1G047910.4	2_Intersect_PW	Transcription factor RADIALIS		upF	upF	#N/A
HORVU7Hr1G050680.1	2_Intersect_PW	lipoxygenase 2		upF	upF	#N/A	HORVU.MOREX.r3.7HG0679840	chr7H:175314507-175319245	Lipoxygenase	GO:0006633,GO:0016491,GO:0016702,GO:0031408,GO:0046872,GO:0051213,GO:0055114,
HORVU7Hr1G054240.2	2_Intersect_PW	undescribed protein		upF	upF	#N/A
HORVU7Hr1G059850.1	2_Intersect_PW	serine carboxypeptidase-like 51		upF	upF	#N/A	HORVU.MOREX.r3.7HG0689920	chr7H:257445643-257449761	Carboxypeptidase	GO:0004180,GO:0004185,GO:0006508,GO:0008233,GO:0016787,
HORVU7Hr1G068780.1	2_Intersect_PW	undescribed protein		upF	upF	#N/A
HORVU7Hr1G071020.5	2_Intersect_PW	RING/U-box superfamily protein		upF	upF	#N/A	HORVU.MOREX.r3.7HG0699290	chr7H:375797483-375798717	RING finger protein
HORVU7Hr1G074690.1	2_Intersect_PW	glyceraldehyde-3-phosphate dehydrogenase C2	HvGAPDH	upF	upF	#N/A	HORVU.MOREX.r3.7HG0703580	chr7H:415052430-415055809	Glyceraldehyde-3-phosphate dehydrogenase	GO:0006006,GO:0016491,GO:0016620,GO:0050661,GO:0051287,GO:0055114,
HORVU7Hr1G079430.2	2_Intersect_PW	Polyamine aminopropyltransferase 2		upF	upF	#N/A	HORVU.MOREX.r3.7HG0708730	chr7H:452415846-452421519	Spermidine synthase	GO:0003824,GO:0004766,GO:0006595,GO:0006596,GO:0016740,
HORVU7Hr1G079430.2	2_Intersect_PW	Polyamine aminopropyltransferase 2		upF	upF	#N/A	HORVU.MOREX.r3.7HG0708740	chr7H:452422667-452423143	Cellulose synthase	GO:0005886,GO:0016020,GO:0016021,GO:0016740,GO:0016757,GO:0016760,GO:0030244,GO:0046872,GO:0071555,
HORVU7Hr1G079430.2	2_Intersect_PW	Polyamine aminopropyltransferase 2		upF	upF	#N/A	HORVU.MOREX.r3.7HG0708750	chr7H:452424350-452424842	Gag-Pol polyprotein	GO:0003676,GO:0003677,GO:0003723,GO:0003824,GO:0003887,GO:0003964,GO:0004190,GO:0004518,GO:0004519,GO:0004523,GO:0004533,GO:0005198,GO:0006278,GO:0006310,GO:0006508,GO:0008152,GO:0008233,GO:0008270,GO:0008289,GO:0015074,GO:0016020,GO:0016032,GO:0016740,GO:0016779,GO:0016787,GO:0019012,GO:0019013,GO:0019028,GO:0020002,GO:0030430,GO:0033644,GO:0039526,GO:0039651,GO:0039657,GO:0042025,GO:0044174,GO:…
HORVU7Hr1G084230.1	2_Intersect_PW	Cytochrome P450 superfamily protein		upF	upF	#N/A	HORVU.MOREX.r3.7HG0713830	chr7H:488873150-488873452	Cytochrome P450	GO:0004497,GO:0005506,GO:0016491,GO:0016705,GO:0020037,GO:0046872,GO:0055114,
HORVU7Hr1G084230.1	2_Intersect_PW	Cytochrome P450 superfamily protein		upF	upF	#N/A	HORVU.MOREX.r3.7HG0713840	chr7H:488875015-488877001	Cytochrome P450	GO:0004497,GO:0005506,GO:0016020,GO:0016021,GO:0016491,GO:0016705,GO:0020037,GO:0046872,GO:0055114,
HORVU7Hr1G091350.1	2_Intersect_PW	SAUR-like auxin-responsive protein family		upF	upF	#N/A	HORVU.MOREX.r3.7HG0721320	chr7H:536557359-536558321	Auxin-responsive family protein	GO:0005634,GO:0005737,GO:0009733,GO:1900140,
HORVU7Hr1G096430.3	2_Intersect_PW	myb-like transcription factor family protein		upF	upF	#N/A	HORVU.MOREX.r3.7HG0726850	chr7H:564268760-564271933	MYB transcription factor	GO:0003677,GO:0005634,GO:0006351,GO:0006355,
HORVU7Hr1G096430.3	2_Intersect_PW	myb-like transcription factor family protein		upF	upF	#N/A	HORVU.MOREX.r3.7HG0726820	chr7H:564247792-564248615	HAT transposon superfamily protein, putative	GO:0003677,GO:0046983,
HORVU7Hr1G096430.3	2_Intersect_PW	myb-like transcription factor family protein		upF	upF	#N/A	HORVU.MOREX.r3.7HG0726830	chr7H:564248782-564249570	HAT transposon superfamily protein, putative	GO:0003677,GO:0046983,
HORVU7Hr1G096430.3	2_Intersect_PW	myb-like transcription factor family protein		upF	upF	#N/A	HORVU.MOREX.r3.7HG0726840	chr7H:564255078-564255446	Exocyst complex component 7	GO:0000145,GO:0006887,
HORVU7Hr1G096460.13	2_Intersect_PW	auxin response factor 19	HvARF02	upF	upF	#N/A	HORVU.MOREX.r3.7HG0726930	chr7H:564332595-564336252	Protein AIG2
HORVU7Hr1G096460.13	2_Intersect_PW	auxin response factor 19	HvARF02	upF	upF	#N/A	HORVU.MOREX.r3.7HG0726940	chr7H:564336475-564345658	Auxin response factor	GO:0003677,GO:0005634,GO:0006351,GO:0006355,GO:0009725,GO:0009734,
HORVU7Hr1G101590.4	2_Intersect_PW	Cytochrome P450 superfamily protein		upF	upF	#N/A	HORVU.MOREX.r3.7HG0732020	chr7H:582860162-582863741	Cytochrome P450	GO:0004497,GO:0005506,GO:0016491,GO:0016705,GO:0020037,GO:0046872,GO:0055114,
HORVU7Hr1G106600.1	2_Intersect_PW	patatin-like protein 6		upF	upF	#N/A
HORVU7Hr1G106610.1	2_Intersect_PW	patatin-like protein 6		upF	upF	#N/A
HORVU7Hr1G110990.1	2_Intersect_PW	homogentisate phytyltransferase 1		upF	upF	#N/A	HORVU.MOREX.r3.7HG0740290	chr7H:604911067-604916350	Homogentisate phytyltransferase	GO:0016020,GO:0016021,GO:0016740,GO:0016765,
HORVU7Hr1G113200.1	2_Intersect_PW	calmodulin 5		upF	upF	#N/A	HORVU.MOREX.r3.7HG0742370	chr7H:609284676-609286306	Calmodulin	GO:0005509,
HORVU7Hr1G114640.1	2_Intersect_PW	undescribed protein		upF	upF	#N/A
HORVU7Hr1G114650.5	2_Intersect_PW	Homeobox protein knotted-1-like 11		upF	upF	#N/A	HORVU.MOREX.r3.7HG0744200	chr7H:613060146-613064327	Homeobox protein knotted-1, putative	GO:0003677,GO:0005634,GO:0006355,
HORVU7Hr1G118900.1	2_Intersect_PW	Serine/threonine-protein kinase		upF	upF	#N/A	HORVU.MOREX.r3.7HG0748600	chr7H:621702368-621703037	HAT family dimerisation domain containing protein	GO:0000981,GO:0003677,GO:0005654,GO:0005737,GO:0006357,GO:0046983,
HORVU7Hr1G121470.7	2_Intersect_PW	Disease resistance protein		upF	upF	#N/A	HORVU.MOREX.r3.7HG0751390	chr7H:627512444-627517939	NBS-LRR disease resistance protein-like protein	GO:0043531,
HORVU7Hr1G122470.1	2_Intersect_PW	sulfotransferase 4A		upF	upF	#N/A	HORVU.MOREX.r3.7HG0752420	chr7H:630549303-630550810	F-box and associated interaction domains-containing protein
HORVU0Hr1G010090.1	3_Intersect_PE	#N/A		downF	#N/A	downF
HORVU0Hr1G018830.1	3_Intersect_PE	#N/A		downF	#N/A	downF	HORVU.MOREX.r3.2HG0200330	chr2H:623750198-623753436	Cell division protein ftsZ	GO:0000166,GO:0003924,GO:0005525,GO:0005737,GO:0005874,GO:0007017,GO:0051301,
HORVU1Hr1G003270.2	3_Intersect_PE	unknown function		downF	#N/A	downF	HORVU.MOREX.r3.1HG0003710	chr1H:7857468-7859177	cDNA clone:J013058P10, full insert sequence
HORVU1Hr1G023060.5	3_Intersect_PE	Dihydrolipoyl dehydrogenase		downF	#N/A	downF	HORVU.MOREX.r3.1HG0024280	chr1H:96269036-96275494	Dihydrolipoyl dehydrogenase	GO:0004148,GO:0005623,GO:0009055,GO:0016491,GO:0016668,GO:0022900,GO:0045454,GO:0050660,GO:0055114,
HORVU1Hr1G028030.13	3_Intersect_PE	NAD-dependent malic enzyme 1		downF	#N/A	downF	HORVU.MOREX.r3.1HG0029730	chr1H:140086158-140090051	Malic enzyme	GO:0004470,GO:0004471,GO:0016491,GO:0046872,GO:0051287,GO:0055114,
HORVU1Hr1G028030.13	3_Intersect_PE	NAD-dependent malic enzyme 1		downF	#N/A	downF	HORVU.MOREX.r3.1HG0029720	chr1H:140079480-140081004	Werner syndrome-like exonuclease	GO:0003676,GO:0004527,GO:0006139,GO:0008408,GO:0090305,
HORVU1Hr1G028030.13	3_Intersect_PE	NAD-dependent malic enzyme 1		downF	#N/A	downF	HORVU.MOREX.r3.1HG0029740	chr1H:140110307-140110693	Mitochondrial transcription termination factor family protein
HORVU1Hr1G028030.13	3_Intersect_PE	NAD-dependent malic enzyme 1		downF	#N/A	downF	HORVU.MOREX.r3.1HG0029750	chr1H:140112031-140112588	Transposon protein, putative, Pong sub-class	GO:0016788,
HORVU1Hr1G028030.13	3_Intersect_PE	NAD-dependent malic enzyme 1		downF	#N/A	downF	HORVU.MOREX.r3.1HG0029760	chr1H:140118225-140119100	LINE-1 reverse transcriptase like	GO:0003964,GO:0006278,GO:0016787,
HORVU1Hr1G044710.2	3_Intersect_PE	Prolyl 4-hydroxylase subunit alpha-2		downF	#N/A	downF	HORVU.MOREX.r3.1HG0047080	chr1H:308681413-308685617	Prolyl 4-hydroxylase alpha subunit, putative	GO:0004656,GO:0005506,GO:0016020,GO:0016021,GO:0016491,GO:0016705,GO:0019511,GO:0031418,GO:0046872,GO:0055114,
HORVU1Hr1G046400.1	3_Intersect_PE	Non-specific lipid-transfer protein 2		downF	#N/A	downF	HORVU.MOREX.r3.1HG0048880	chr1H:323447244-323447962	Lipid transfer protein	GO:0006869,
HORVU1Hr1G046410.1	3_Intersect_PE	undescribed protein		downF	#N/A	downF	HORVU.MOREX.r3.1HG0048880	chr1H:323447244-323447962	Lipid transfer protein	GO:0006869,
HORVU1Hr1G052430.6	3_Intersect_PE	Chitinase family protein		downF	#N/A	downF	HORVU.MOREX.r3.1HG0054950	chr1H:367224717-367240997	Chitinase	GO:0004568,GO:0005975,GO:0006032,GO:0008152,GO:0016787,GO:0016798,GO:0016998,
HORVU1Hr1G059890.2	3_Intersect_PE	Chlorophyll synthase, chloroplastic		downF	#N/A	downF	HORVU.MOREX.r3.1HG0061750	chr1H:409188989-409195485	Chlorophyll synthase	GO:0015995,GO:0016020,GO:0016021,GO:0016765,GO:0046408,
HORVU1Hr1G062690.3	3_Intersect_PE	Glycogen debranching enzyme		downF	#N/A	downF	HORVU.MOREX.r3.1HG0064220	chr1H:422543180-422545794	Isoamylase-like glucan debranching enzyme	GO:0003824,GO:0004553,GO:0005975,
HORVU1Hr1G075550.1	3_Intersect_PE	ATP-dependent 6-phosphofructokinase 3		downF	#N/A	downF	HORVU.MOREX.r3.1HG0076530	chr1H:475083858-475088877	ATP-dependent 6-phosphofructokinase	GO:0000166,GO:0003824,GO:0003872,GO:0005524,GO:0005737,GO:0006002,GO:0006096,GO:0008152,GO:0016301,GO:0016310,GO:0016740,GO:0046872,GO:0061615,
HORVU1Hr1G077990.8	3_Intersect_PE	Signal recognition particle 54 kDa protein 2		downF	#N/A	downF	HORVU.MOREX.r3.1HG0078730	chr1H:482033543-482037308	Signal recognition particle 54 kDa protein	GO:0000166,GO:0003723,GO:0003924,GO:0005525,GO:0005737,GO:0005786,GO:0006614,GO:0008312,GO:0045047,GO:0048500,
HORVU1Hr1G084620.1	3_Intersect_PE	CASP-like protein 1U2		downF	#N/A	downF	HORVU.MOREX.r3.1HG0085320	chr1H:495630369-495630884	CASP-like protein	GO:0005886,GO:0016020,GO:0016021,
HORVU1Hr1G088270.4	3_Intersect_PE	IMP dehydrogenase/GMP reductase		downF	#N/A	downF	HORVU.MOREX.r3.1HG0088680	chr1H:501207565-501210796	Thiamine-phosphate synthase	GO:0003824,GO:0004789,GO:0009228,GO:0009229,GO:0016740,GO:0046872,
HORVU1Hr1G088270.4	3_Intersect_PE	IMP dehydrogenase/GMP reductase		downF	#N/A	downF	HORVU.MOREX.r3.1HG0088690	chr1H:501211120-501212260	6-phosphogluconate dehydrogenase-like protein	GO:0004616,GO:0016491,GO:0051287,GO:0055114,
HORVU1Hr1G095270.16	3_Intersect_PE	Zinc finger CCCH domain-containing protein 37		downF	#N/A	downF
HORVU2Hr1G002720.1	3_Intersect_PE	PLANT CADMIUM RESISTANCE 1		downF	#N/A	downF	HORVU.MOREX.r3.2HG0097620	chr2H:5103556-5104721	Protein PLANT CADMIUM RESISTANCE 2	GO:0016020,GO:0016021,
HORVU2Hr1G005470.7	3_Intersect_PE	Major facilitator superfamily protein		downF	#N/A	downF	HORVU.MOREX.r3.2HG0100180	chr2H:11119559-11122597	UNC93-like protein 2	GO:0016020,GO:0016021,
HORVU2Hr1G010890.2	3_Intersect_PE	40S ribosomal protein S6		downF	#N/A	downF	HORVU.MOREX.r3.2HG0104980	chr2H:19168384-19170915	40S ribosomal protein S6	GO:0003735,GO:0005622,GO:0005840,GO:0006412,
HORVU2Hr1G020240.1	3_Intersect_PE	GTPase Obg		downF	#N/A	downF	HORVU.MOREX.r3.2HG0114280	chr2H:46805603-46810595	GTPase obg	GO:0000166,GO:0000287,GO:0003924,GO:0005525,
HORVU2Hr1G039640.2	3_Intersect_PE	NAC domain protein,	HvNAM	downF	#N/A	downF	HORVU.MOREX.r3.2HG0134090	chr2H:160800790-160802568	NAC domain-containing protein, putative	GO:0003677,GO:0005634,GO:0006351,GO:0006355,
HORVU2Hr1G046530.1	3_Intersect_PE	Ribonuclease UK114		downF	#N/A	downF	HORVU.MOREX.r3.2HG0141200	chr2H:214515182-214518402	Endoribonuclease L-PSP family protein	GO:0016020,GO:0016021,
HORVU2Hr1G059360.2	3_Intersect_PE	3'-5' ssDNA/RNA exonuclease TatD		downF	#N/A	downF	HORVU.MOREX.r3.2HG0152160	chr2H:345929233-345944853	TatD family	GO:0016788,
HORVU2Hr1G059360.2	3_Intersect_PE	3'-5' ssDNA/RNA exonuclease TatD		downF	#N/A	downF	HORVU.MOREX.r3.2HG0152170	chr2H:345944998-345948411	RNA-binding protein	GO:0003676,GO:0003723,
HORVU2Hr1G059360.2	3_Intersect_PE	3'-5' ssDNA/RNA exonuclease TatD		downF	#N/A	downF	HORVU.MOREX.r3.2HG0152180	chr2H:345948665-345949216	GCK domain-containing protein
HORVU2Hr1G068270.2	3_Intersect_PE	3-oxoacyl-[acyl-carrier-protein] reductase 4		downF	#N/A	downF	HORVU.MOREX.r3.2HG0161020	chr2H:422363098-422369141	3-oxoacyl-reductase	GO:0004316,GO:0006633,GO:0016491,GO:0051287,GO:0055114,
HORVU2Hr1G075280.2	3_Intersect_PE	Protein GrpE		downF	#N/A	downF	HORVU.MOREX.r3.2HG0168610	chr2H:477556515-477559312	GrpE protein homolog	GO:0000774,GO:0005507,GO:0005739,GO:0005759,GO:0006457,GO:0009507,GO:0009570,GO:0042803,GO:0050790,GO:0051087,
HORVU2Hr1G098650.1	3_Intersect_PE	Protein argonaute 2		downF	#N/A	downF	HORVU.MOREX.r3.2HG0190470	chr2H:599159596-599165728	Argonaute family protein
HORVU2Hr1G099230.8	3_Intersect_PE	40S ribosomal protein S11		downF	#N/A	downF	HORVU.MOREX.r3.2HG0191100	chr2H:601469632-601471974	30S ribosomal protein S17	GO:0003723,GO:0003735,GO:0005622,GO:0005840,GO:0006412,GO:0019843,
HORVU2Hr1G102380.1	3_Intersect_PE	HXXXD-type acyl-transferase family protein		downF	#N/A	downF	HORVU.MOREX.r3.2HG0194050	chr2H:608593769-608595145	Anthocyanin 5-aromatic acyltransferase	GO:0016740,GO:0016746,GO:0016747,
HORVU2Hr1G108580.1	3_Intersect_PE	undescribed protein		downF	#N/A	downF	HORVU.MOREX.r3.2HG0199860	chr2H:622994728-622995258	Dedicator of cytokinesis protein 4	GO:0005085,GO:0005096,GO:0005730,GO:0005737,GO:0005794,GO:0005829,GO:0005886,GO:0007264,GO:0016020,GO:0017124,GO:0030165,GO:0030971,GO:0032420,GO:0032421,GO:0043547,GO:0048365,GO:0060326,GO:1904694,GO:1904754,
HORVU2Hr1G112340.1	3_Intersect_PE	undescribed protein		downF	#N/A	downF
HORVU2Hr1G114260.1	3_Intersect_PE	Glycerol kinase		downF	#N/A	downF	HORVU.MOREX.r3.2HG0205130	chr2H:636273628-636277599	Glycerol kinase	GO:0002237,GO:0004370,GO:0005829,GO:0005975,GO:0006072,GO:0009617,GO:0010188,GO:0016301,GO:0016310,GO:0016773,GO:0019563,GO:0042742,GO:0080167,
HORVU2Hr1G118050.1	3_Intersect_PE	undescribed protein		downF	#N/A	downF	HORVU.MOREX.r3.2HG0208650	chr2H:643912150-643912618	Heavy metal transport/detoxification superfamily protein	GO:0030001,GO:0046872,
HORVU3Hr1G007980.2	3_Intersect_PE	D-Ala-D/L-Ala epimerase		downF	#N/A	downF	HORVU.MOREX.r3.3HG0226600	chr3H:15490937-15494126	D-Ala-D/L-Ala epimerase	GO:0000287,GO:0006518,GO:0016853,GO:0016854,GO:0046872,
HORVU3Hr1G012490.1	3_Intersect_PE	undescribed protein		downF	#N/A	downF
HORVU3Hr1G020420.7	3_Intersect_PE	DEAD-box ATP-dependent RNA helicase 39		downF	#N/A	downF
HORVU3Hr1G021890.1	3_Intersect_PE	undescribed protein		downF	#N/A	downF
HORVU3Hr1G028000.1	3_Intersect_PE	GDSL esterase/lipase		downF	#N/A	downF	HORVU.MOREX.r3.3HG0245320	chr3H:104533443-104536463	GDSL esterase/lipase	GO:0016788,
HORVU3Hr1G030750.3	3_Intersect_PE	Peptidyl-prolyl cis-trans isomerase B		downF	#N/A	downF	HORVU.MOREX.r3.3HG0248260	chr3H:129065291-129071920	Peptidyl-prolyl cis-trans isomerase	GO:0000413,GO:0003755,GO:0006457,GO:0016853,
HORVU3Hr1G031330.1	3_Intersect_PE	Eukaryotic translation initiation factor 3 subunit L		downF	#N/A	downF	HORVU.MOREX.r3.3HG0248810	chr3H:133431581-133435074	Eukaryotic translation initiation factor 3 subunit L	GO:0001732,GO:0002183,GO:0003743,GO:0005737,GO:0005852,GO:0006412,GO:0006413,GO:0016282,GO:0033290,
HORVU3Hr1G040360.1	3_Intersect_PE	ATP-citrate synthase subunit 1		downF	#N/A	downF	HORVU.MOREX.r3.3HG0258370	chr3H:216933418-216940652	ATP-citrate synthase, putative	GO:0003824,GO:0003878,GO:0008152,GO:0016740,GO:0016746,GO:0046912,
HORVU3Hr1G040360.1	3_Intersect_PE	ATP-citrate synthase subunit 1		downF	#N/A	downF	HORVU.MOREX.r3.3HG0258310	chr3H:216908657-216909031	PHD-finger and DNA binding domain-containing protein
HORVU3Hr1G040360.1	3_Intersect_PE	ATP-citrate synthase subunit 1		downF	#N/A	downF	HORVU.MOREX.r3.3HG0258320	chr3H:216913831-216914649	Retrotransposon protein, putative, Ty3-gypsy subclass	GO:0003676,GO:0015074,
HORVU3Hr1G040360.1	3_Intersect_PE	ATP-citrate synthase subunit 1		downF	#N/A	downF	HORVU.MOREX.r3.3HG0258330	chr3H:216915142-216915891	Retrotransposon protein, putative, Ty3-gypsy subclass	GO:0003676,GO:0008270,GO:0015074,
HORVU3Hr1G040360.1	3_Intersect_PE	ATP-citrate synthase subunit 1		downF	#N/A	downF	HORVU.MOREX.r3.3HG0258340	chr3H:216916273-216916926	Retrotransposon protein, putative, Ty3-gypsy subclass	GO:0003676,GO:0004190,GO:0006508,GO:0015074,
HORVU3Hr1G040360.1	3_Intersect_PE	ATP-citrate synthase subunit 1		downF	#N/A	downF	HORVU.MOREX.r3.3HG0258350	chr3H:216922975-216923325	Retrovirus-related Pol polyprotein from transposon TNT 1-94	GO:0003676,GO:0015074,
HORVU3Hr1G040360.1	3_Intersect_PE	ATP-citrate synthase subunit 1		downF	#N/A	downF	HORVU.MOREX.r3.3HG0258360	chr3H:216927740-216928081	ATP-dependent helicase/deoxyribonuclease subunit B	GO:0000166,GO:0004518,GO:0004527,GO:0005524,GO:0006281,GO:0006974,GO:0016787,GO:0016788,GO:0016817,GO:0090305,
HORVU3Hr1G040720.17	3_Intersect_PE	Kelch-like protein 13		downF	#N/A	downF	HORVU.MOREX.r3.3HG0258640	chr3H:221928863-221932147	Kelch repeat protein, putative
HORVU3Hr1G058220.1	3_Intersect_PE	undescribed protein		downF	#N/A	downF
HORVU3Hr1G063710.13	3_Intersect_PE	Methionyl-tRNA formyltransferase		downF	#N/A	downF	HORVU.MOREX.r3.3HG0281040	chr3H:439499473-439503040	Methionyl-tRNA formyltransferase	GO:0003824,GO:0004479,GO:0006413,GO:0009058,GO:0016740,GO:0016742,GO:0071951,
HORVU3Hr1G068270.1	3_Intersect_PE	serine carboxypeptidase-like 2		downF	#N/A	downF	HORVU.MOREX.r3.3HG0285450	chr3H:465996976-465998687	Serine carboxypeptidase, putative	GO:0004180,GO:0004185,GO:0006508,GO:0016787,
HORVU3Hr1G068610.2	3_Intersect_PE	40S ribosomal protein S24-2		downF	#N/A	downF	HORVU.MOREX.r3.3HG0285840	chr3H:467573844-467575681	Senescence/dehydration-associated protein-like protein
HORVU3Hr1G068610.2	3_Intersect_PE	40S ribosomal protein S24-2		downF	#N/A	downF	HORVU.MOREX.r3.3HG0285850	chr3H:467575909-467577587	40S ribosomal protein S24	GO:0003735,GO:0005622,GO:0005840,GO:0006412,
HORVU3Hr1G069970.5	3_Intersect_PE	Reticulon family protein		downF	#N/A	downF	HORVU.MOREX.r3.3HG0287290	chr3H:476104831-476107083	Reticulon-like protein	GO:0005783,GO:0005789,GO:0016020,GO:0016021,
HORVU3Hr1G069970.5	3_Intersect_PE	Reticulon family protein		downF	#N/A	downF	HORVU.MOREX.r3.3HG0287300	chr3H:476108401-476108748	Phosphoinositide phospholipase C 2	GO:0004435,GO:0004629,GO:0004871,GO:0005515,GO:0005622,GO:0005886,GO:0006629,GO:0007165,GO:0008081,GO:0009553,GO:0009556,GO:0010601,GO:0016020,GO:0016042,GO:0016787,GO:0035556,GO:0042742,GO:0048437,
HORVU3Hr1G070660.9	3_Intersect_PE	Chromosome 3B, genomic scaffold, cultivar Chinese Spring		downF	#N/A	downF	HORVU.MOREX.r3.3HG0287830	chr3H:479811151-479812375	Short-chain dehydrogenase/reductase
HORVU3Hr1G070660.9	3_Intersect_PE	Chromosome 3B, genomic scaffold, cultivar Chinese Spring		downF	#N/A	downF	HORVU.MOREX.r3.3HG0287840	chr3H:479813260-479816256	peroxisomal ABC transporter 1
HORVU3Hr1G087050.1	3_Intersect_PE	Ankyrin repeat family protein		downF	#N/A	downF	HORVU.MOREX.r3.3HG0303240	chr3H:552144829-552148347	Ankyrin repeat-containing protein	GO:0016020,GO:0016021,
HORVU3Hr1G093490.3	3_Intersect_PE	unknown protein		downF	#N/A	downF
HORVU3Hr1G105290.1	3_Intersect_PE	Glucan endo-1,3-beta-glucosidase GI		downF	#N/A	downF	HORVU.MOREX.r3.3HG0318610	chr3H:592849080-592850685	Beta-1,3-glucanase	GO:0004553,GO:0005975,GO:0008152,GO:0016787,GO:0016798,
HORVU3Hr1G105630.7	3_Intersect_PE	Glucan endo-1,3-beta-glucosidase GI		downF	#N/A	downF	HORVU.MOREX.r3.3HG0319100	chr3H:594189488-594190669	Beta-1,3-glucanase	GO:0004553,GO:0005975,GO:0008152,GO:0016787,GO:0016798,GO:0042973,
HORVU3Hr1G108670.1	3_Intersect_PE	Transcription factor ORG2		downF	#N/A	downF	HORVU.MOREX.r3.3HG0321600	chr3H:599696418-599699670	Basic helix-loop-helix (BHLH) family transcription factor	GO:0046983,
HORVU3Hr1G108680.5	3_Intersect_PE	Transcription factor ORG2		downF	#N/A	downF	HORVU.MOREX.r3.3HG0321630	chr3H:599737119-599740476	basic helix-loop-helix (bHLH) DNA-binding superfamily protein
HORVU4Hr1G006500.2	3_Intersect_PE	Eukaryotic peptide chain release factor subunit 1-3		downF	#N/A	downF	HORVU.MOREX.r3.4HG0336250	chr4H:13869550-13872673	Eukaryotic peptide chain release factor subunit 1-1	GO:0003747,GO:0005737,GO:0006415,
HORVU4Hr1G037210.1	3_Intersect_PE	Vacuolar cation/proton exchanger 2		downF	#N/A	downF
HORVU4Hr1G046480.1	3_Intersect_PE	ATP-dependent Clp protease proteolytic subunit 2		downF	#N/A	downF	HORVU.MOREX.r3.4HG0375440	chr4H:359963937-359970762	ATP-dependent Clp protease proteolytic subunit	GO:0004252,GO:0005739,GO:0006508,GO:0009507,GO:0009532,GO:0009570,GO:0009579,GO:0009941,
HORVU4Hr1G052320.1	3_Intersect_PE	unknown function		downF	#N/A	downF	HORVU.MOREX.r3.4HG0380790	chr4H:414742072-414742521	VQ motif-containing protein 1	GO:0005515,GO:0005634,GO:0008150,
HORVU4Hr1G053470.1	3_Intersect_PE	heme binding		downF	#N/A	downF	HORVU.MOREX.r3.4HG0381960	chr4H:426271695-426276924	Heme binding	GO:0005768,GO:0005794,GO:0005802,GO:0016020,GO:0016021,GO:0020037,
HORVU4Hr1G053900.1	3_Intersect_PE	Prolyl oligopeptidase family protein		downF	#N/A	downF	HORVU.MOREX.r3.4HG0382440	chr4H:429707204-429715981	Dipeptidyl-peptidase, putative	GO:0006508,GO:0008236,
HORVU4Hr1G053900.1	3_Intersect_PE	Prolyl oligopeptidase family protein		downF	#N/A	downF	HORVU.MOREX.r3.4HG0382450	chr4H:429716422-429719185	Maximins 7/H1	GO:0005576,GO:0006952,GO:0019835,GO:0031640,GO:0042742,GO:0044179,GO:0050832,
HORVU4Hr1G054060.4	3_Intersect_PE	Argininosuccinate lyase		downF	#N/A	downF	HORVU.MOREX.r3.4HG0382610	chr4H:430907665-430909180	cytochrome P450, family 705, subfamily A, polypeptide 21
HORVU4Hr1G054060.4	3_Intersect_PE	Argininosuccinate lyase		downF	#N/A	downF	HORVU.MOREX.r3.4HG0382620	chr4H:430913223-430917570	Argininosuccinate lyase	GO:0003824,GO:0004056,GO:0016829,GO:0042450,
HORVU4Hr1G056740.5	3_Intersect_PE	Elongation factor 1-alpha		downF	#N/A	downF	HORVU.MOREX.r3.4HG0385270	chr4H:454643413-454646133	Elongation factor 1-alpha	GO:0000166,GO:0003746,GO:0003924,GO:0005525,GO:0005737,GO:0006414,
HORVU4Hr1G056820.1	3_Intersect_PE	Elongation factor 1-alpha		downF	#N/A	downF
HORVU4Hr1G061120.2	3_Intersect_PE	Anthranilate synthase component 1		downF	#N/A	downF	HORVU.MOREX.r3.4HG0389730	chr4H:486932758-486937165	Anthranilate synthase	GO:0000162,GO:0004049,GO:0009058,
HORVU4Hr1G065180.1	3_Intersect_PE	unknown function		downF	#N/A	downF	HORVU.MOREX.r3.4HG0393980	chr4H:516328709-516332758	DNA-directed RNA polymerase subunit beta	GO:0003899,GO:0032774,
HORVU4Hr1G078470.1	3_Intersect_PE	alcohol dehydrogenase 1		downF	#N/A	downF	HORVU.MOREX.r3.4HG0406770	chr4H:575730086-575734981	Alcohol dehydrogenase, putative	GO:0008270,GO:0016491,GO:0046872,GO:0051903,GO:0055114,
HORVU4Hr1G078470.1	3_Intersect_PE	alcohol dehydrogenase 1		downF	#N/A	downF	HORVU.MOREX.r3.4HG0406760	chr4H:575728254-575729672	WEB family protein, chloroplastic
HORVU4Hr1G084780.2	3_Intersect_PE	undescribed protein		downF	#N/A	downF
HORVU4Hr1G086060.1	3_Intersect_PE	undescribed protein		downF	#N/A	downF
HORVU4Hr1G086630.1	3_Intersect_PE	Pyridoxamine 5'-phosphate oxidase family protein		downF	#N/A	downF	HORVU.MOREX.r3.4HG0414200	chr4H:598957986-598959882	Pyridoxine/pyridoxamine 5'-phosphate oxidase	GO:0004733,GO:0008615,GO:0010181,GO:0016491,GO:0016638,GO:0042823,GO:0048037,GO:0055114,
HORVU4Hr1G090110.5	3_Intersect_PE	Nascent polypeptide-associated complex subunit beta		downF	#N/A	downF	HORVU.MOREX.r3.4HG0417900	chr4H:607643136-607646186	Nascent polypeptide-associated complex subunit beta	GO:0006351,GO:0006355,
HORVU5Hr1G013550.1	3_Intersect_PE	Glycosyltransferase family 61 protein		downF	#N/A	downF	HORVU.MOREX.r3.5HG0432640	chr5H:39035184-39039856	Protein O-linked-mannose beta-1,4-N-acetylglucosaminyltransferase 2	GO:0016020,GO:0016021,GO:0016740,GO:0016757,
HORVU5Hr1G018160.1	3_Intersect_PE	calcium-transporting ATPase, putative		downF	#N/A	downF	HORVU.MOREX.r3.5HG0438560	chr5H:66125633-66130941	Calcium-transporting ATPase	GO:0000166,GO:0005388,GO:0005516,GO:0005524,GO:0006811,GO:0006816,GO:0016020,GO:0016021,GO:0016787,GO:0070588,GO:0099132,
HORVU5Hr1G061930.2	3_Intersect_PE	Cytochrome P450 superfamily protein		downF	#N/A	downF	HORVU.MOREX.r3.5HG0480270	chr5H:430663684-430665845	Cytochrome P450	GO:0004497,GO:0005506,GO:0016491,GO:0016705,GO:0020037,GO:0046872,GO:0055114,
HORVU5Hr1G065620.1	3_Intersect_PE	2-oxoglutarate (2OG) and Fe(II)-dependent oxygenase superfamily protein		downF	#N/A	downF	HORVU.MOREX.r3.5HG0484220	chr5H:447023652-447025678	2-oxoglutarate (2OG) and Fe(II)-dependent oxygenase superfamily protein	GO:0016491,GO:0046872,GO:0055114,
HORVU5Hr1G077920.1	3_Intersect_PE	beta glucosidase 11		downF	#N/A	downF
HORVU5Hr1G084120.1	3_Intersect_PE	acyl carrier protein 3		downF	#N/A	downF	HORVU.MOREX.r3.5HG0500680	chr5H:505009907-505013279	Acyl carrier protein	GO:0006633,GO:0031177,
HORVU5Hr1G095710.1	3_Intersect_PE	MADS-box transcription factor 34	Hv?	downF	#N/A	downF	HORVU.MOREX.r3.5HG0511250	chr5H:528375119-528381095	MADS-box transcription factor	GO:0000977,GO:0003677,GO:0003700,GO:0005634,GO:0006351,GO:0006355,GO:0045944,GO:0046983,
HORVU5Hr1G103990.1	3_Intersect_PE	early nodulin-like protein 14		downF	#N/A	downF	HORVU.MOREX.r3.5HG0517390	chr5H:543642563-543643168	Blue copper protein	GO:0009055,GO:0022900,
HORVU5Hr1G119640.1	3_Intersect_PE	undescribed protein		downF	#N/A	downF	HORVU.MOREX.r3.5HG0532060	chr5H:575736426-575736852	Ice recrystallization inhibition protein-like protein
HORVU6Hr1G001630.1	3_Intersect_PE	undescribed protein		downF	#N/A	downF
HORVU6Hr1G017590.1	3_Intersect_PE	Protoheme IX farnesyltransferase		downF	#N/A	downF	HORVU.MOREX.r3.6HG0554680	chr6H:41076842-41081974	Protoheme IX farnesyltransferase	GO:0006783,GO:0008495,GO:0016020,GO:0016021,GO:0016740,GO:0016765,GO:0031966,GO:0048034,
HORVU6Hr1G018070.12	3_Intersect_PE	Zinc transporter 2		downF	#N/A	downF	HORVU.MOREX.r3.6HG0555230	chr6H:43124957-43126799	Zinc transporter, putative	GO:0016020,GO:0016021,GO:0016491,GO:0030001,GO:0032440,GO:0046873,GO:0055085,GO:0055114,
HORVU6Hr1G018960.9	3_Intersect_PE	Disease resistance protein		downF	#N/A	downF	HORVU.MOREX.r3.6HG0556330	chr6H:48651936-48665330	Disease resistance protein (NBS-LRR class) family
HORVU6Hr1G018960.9	3_Intersect_PE	Disease resistance protein		downF	#N/A	downF	HORVU.MOREX.r3.6HG0556340	chr6H:48656809-48657015	SHI-related sequence 8
HORVU6Hr1G024850.2	3_Intersect_PE	Cytochrome P450 superfamily protein		downF	#N/A	downF	HORVU.MOREX.r3.6HG0563780	chr6H:86872325-86874135	Cytochrome P450	GO:0004497,GO:0005506,GO:0016020,GO:0016021,GO:0016491,GO:0016705,GO:0020037,GO:0046872,GO:0055114,
HORVU6Hr1G031830.4	3_Intersect_PE	phosphoglycerate kinase		downF	#N/A	downF	HORVU.MOREX.r3.6HG0572070	chr6H:138377868-138381265	Phosphoglycerate kinase	GO:0004618,GO:0005524,GO:0006096,GO:0016301,GO:0016310,GO:0016740,
HORVU6Hr1G044140.1	3_Intersect_PE	receptor-like protein kinase 4		downF	#N/A	downF	HORVU.MOREX.r3.2HG0198440	chr2H:620663722-620668251	Leucine-rich receptor-like protein kinase family protein
HORVU6Hr1G066930.19	3_Intersect_PE	Acetylornithine deacetylase		downF	#N/A	downF	HORVU.MOREX.r3.6HG0605330	chr6H:450382334-450388531	Acetylornithine deacetylase or succinyl-diaminopimelate desuccinylase	GO:0008152,GO:0016787,
HORVU6Hr1G087300.1	3_Intersect_PE	Formamidase		downF	#N/A	downF	HORVU.MOREX.r3.6HG0626230	chr6H:544130445-544131132	Acetamidase/Formamidase	GO:0016811,
HORVU6Hr1G087300.1	3_Intersect_PE	Formamidase		downF	#N/A	downF	HORVU.MOREX.r3.6HG0626240	chr6H:544132275-544134935	Acetamidase/Formamidase family protein
HORVU6Hr1G088570.2	3_Intersect_PE	Clathrin interactor EPSIN 2		downF	#N/A	downF	HORVU.MOREX.r3.6HG0627470	chr6H:546751347-546756698	Clathrin interactor EPSIN-like protein	GO:0002020,GO:0005794,GO:0005884,GO:0006623,GO:0009579,GO:0030276,
HORVU7Hr1G002390.16	3_Intersect_PE	MLO-like protein 1		downF	#N/A	downF	HORVU.MOREX.r3.7HG0636850	chr7H:4769779-4773738	MLO-like protein	GO:0005516,GO:0006952,GO:0009607,GO:0016020,GO:0016021,
HORVU7Hr1G007480.2	3_Intersect_PE	receptor-like protein kinase 2		downF	#N/A	downF	HORVU.MOREX.r3.7HG0640030	chr7H:10342646-10343194	protein kinase family protein
HORVU7Hr1G012700.4	3_Intersect_PE	Lung seven transmembrane receptor family protein		downF	#N/A	downF	HORVU.MOREX.r3.7HG0644350	chr7H:18291439-18293284	Lung seven transmembrane receptor family protein	GO:0005768,GO:0005794,GO:0005802,GO:0016020,GO:0016021,
HORVU7Hr1G019280.3	3_Intersect_PE	sugar transporter 1		downF	#N/A	downF	HORVU.MOREX.r3.7HG0648500	chr7H:26608710-26610502	Sugar transporter, putative	GO:0005215,GO:0008643,GO:0016020,GO:0016021,GO:0016491,GO:0022857,GO:0032440,GO:0055085,GO:0055114,
HORVU7Hr1G033900.2	3_Intersect_PE	10 kDa chaperonin		downF	#N/A	downF	HORVU.MOREX.r3.7HG0661950	chr7H:68457008-68459639	10 kDa chaperonin	GO:0005524,GO:0005737,GO:0006457,
HORVU7Hr1G040550.1	3_Intersect_PE	Pyrophosphate--fructose 6-phosphate 1-phosphotransferase		downF	#N/A	downF	HORVU.MOREX.r3.7HG0668680	chr7H:105459937-105460998	Hexosyltransferase	GO:0016757,
HORVU7Hr1G040550.1	3_Intersect_PE	Pyrophosphate--fructose 6-phosphate 1-phosphotransferase		downF	#N/A	downF	HORVU.MOREX.r3.7HG0668700	chr7H:105484514-105485068	Polynucleotidyl transferase, ribonuclease H-like superfamily protein
HORVU7Hr1G040550.1	3_Intersect_PE	Pyrophosphate--fructose 6-phosphate 1-phosphotransferase		downF	#N/A	downF	HORVU.MOREX.r3.7HG0668720	chr7H:105502451-105506266	NAC domain protein,	GO:0003677,GO:0005634,GO:0006351,GO:0006355,
HORVU7Hr1G040550.1	3_Intersect_PE	Pyrophosphate--fructose 6-phosphate 1-phosphotransferase		downF	#N/A	downF	HORVU.MOREX.r3.7HG0668730	chr7H:105517341-105523132	Pyrophosphate--fructose 6-phosphate 1-phosphotransferase subunit beta	GO:0003824,GO:0003872,GO:0005524,GO:0005737,GO:0006002,GO:0006096,GO:0008152,GO:0016301,GO:0016310,GO:0016740,GO:0046835,GO:0046872,GO:0047334,GO:0061615,
HORVU7Hr1G040550.1	3_Intersect_PE	Pyrophosphate--fructose 6-phosphate 1-phosphotransferase		downF	#N/A	downF	HORVU.MOREX.r3.7HG0668670	chr7H:105440997-105441677	ArfGap/RecO-like zinc finger domain-containing protein
HORVU7Hr1G040550.1	3_Intersect_PE	Pyrophosphate--fructose 6-phosphate 1-phosphotransferase		downF	#N/A	downF	HORVU.MOREX.r3.7HG0668690	chr7H:105461314-105461664	Pre-mRNA-splicing ATP-dependent RNA helicase prp28	GO:0000166,GO:0000354,GO:0000375,GO:0003676,GO:0004004,GO:0004386,GO:0005524,GO:0005634,GO:0005681,GO:0005682,GO:0005730,GO:0005737,GO:0006397,GO:0008380,GO:0010501,GO:0016787,GO:0071013,
HORVU7Hr1G040550.1	3_Intersect_PE	Pyrophosphate--fructose 6-phosphate 1-phosphotransferase		downF	#N/A	downF	HORVU.MOREX.r3.7HG0668710	chr7H:105498837-105499448	RNA-directed DNA polymerase (reverse transcriptase)-related family protein
HORVU7Hr1G040600.2	3_Intersect_PE	-		downF	#N/A	downF
HORVU7Hr1G060260.5	3_Intersect_PE	Malate dehydrogenase		downF	#N/A	downF	HORVU.MOREX.r3.7HG0690370	chr7H:262773439-262778419	Malate dehydrogenase	GO:0003824,GO:0005975,GO:0006099,GO:0006108,GO:0016491,GO:0016615,GO:0016616,GO:0019752,GO:0030060,GO:0046554,GO:0055114,
HORVU7Hr1G065990.6	3_Intersect_PE	Glutamyl-tRNA reductase-binding protein, chloroplastic		downF	#N/A	downF	HORVU.MOREX.r3.7HG0694680	chr7H:315926171-315936719	Glutamyl-tRNA reductase-binding protein, chloroplastic	GO:0048037,
HORVU7Hr1G075130.15	3_Intersect_PE	unknown function		downF	#N/A	downF	HORVU.MOREX.r3.7HG0704190	chr7H:419841823-419846228	myelin-associated oligodendrocyte basic protein
HORVU7Hr1G076400.2	3_Intersect_PE	undescribed protein		downF	#N/A	downF
HORVU7Hr1G076410.1	3_Intersect_PE	undescribed protein		downF	#N/A	downF
HORVU7Hr1G078890.1	3_Intersect_PE	CAAX amino terminal protease family protein		downF	#N/A	downF	HORVU.MOREX.r3.7HG0708200	chr7H:447939487-447941209	CAAX amino terminal protease family protein	GO:0006508,GO:0008233,GO:0016020,GO:0016021,
HORVU7Hr1G090830.1	3_Intersect_PE	Copine family protein 2		downF	#N/A	downF	HORVU.MOREX.r3.7HG0720750	chr7H:532141471-532146843	E3 ubiquitin-protein ligase RGLG2	GO:0016874,
HORVU7Hr1G092800.3	3_Intersect_PE	Tryptophan synthase beta chain 2		downF	#N/A	downF	HORVU.MOREX.r3.7HG0722940	chr7H:545558819-545563362	Tryptophan synthase beta chain	GO:0000162,GO:0004834,GO:0006568,GO:0030170,GO:0042803,GO:0052684,
HORVU7Hr1G099870.2	3_Intersect_PE	unknown function		downF	#N/A	downF
HORVU7Hr1G110630.1	3_Intersect_PE	Disease resistance protein		downF	#N/A	downF	HORVU.MOREX.r3.7HG0739910	chr7H:603809037-603812432	Disease resistance protein (NBS-LRR class) family
HORVU7Hr1G111600.4	3_Intersect_PE	Protein transport protein Sec61 subunit gamma		downF	#N/A	downF	HORVU.MOREX.r3.7HG0741050	chr7H:606998325-607000327	Protein transport protein Sec61 subunit gamma	GO:0005622,GO:0006605,GO:0006886,GO:0015031,GO:0015450,GO:0016020,GO:0016021,GO:0071806,
HORVU7Hr1G116160.1	3_Intersect_PE	Cytochrome P450 superfamily protein		downF	#N/A	downF	HORVU.MOREX.r3.7HG0745860	chr7H:616410371-616412261	Cytochrome P450 family protein	GO:0004497,GO:0005506,GO:0016020,GO:0016021,GO:0016491,GO:0016705,GO:0020037,GO:0046872,GO:0055114,
HORVU7Hr1G116310.3	3_Intersect_PE	Cytochrome P450 superfamily protein		downF	#N/A	downF	HORVU.MOREX.r3.7HG0746060	chr7H:616848373-616852446	Cytochrome P450	GO:0004497,GO:0005506,GO:0016491,GO:0016705,GO:0020037,GO:0046872,GO:0055114,
HORVU7Hr1G117870.9	3_Intersect_PE	Carbonic anhydrase		downF	#N/A	downF	HORVU.MOREX.r3.7HG0747520	chr7H:619573419-619575516	Carbonic anhydrase	GO:0004089,GO:0008270,
HORVU7Hr1G122100.1	3_Intersect_PE	Thaumatin-like pathogenesis-related protein 1		downF	#N/A	downF	HORVU.MOREX.r3.7HG0752040	chr7H:628779916-628780437	Thaumatin-like protein
HORVU2Hr1G029560.1	3_Intersect_PE	UDP-Glycosyltransferase superfamily protein		downF	#N/A	upF	HORVU.MOREX.r3.2HG0123540	chr2H:89289269-89298353	Glycosyltransferase	GO:0008152,GO:0016740,GO:0016757,GO:0016758,
HORVU2Hr1G090980.8	3_Intersect_PE	Starch synthase 2, chloroplastic/amyloplastic		downF	#N/A	upF	HORVU.MOREX.r3.2HG0183690	chr2H:566686983-566692053	Starch synthase, chloroplastic/amyloplastic	GO:0004373,GO:0009501,GO:0009507,GO:0009569,GO:0016757,GO:0019252,
HORVU2Hr1G113560.1	3_Intersect_PE	Protein of unknown function (DUF579)		downF	#N/A	upF
HORVU4Hr1G008740.1	3_Intersect_PE	Plant protein of unknown function (DUF946)		downF	#N/A	upF	HORVU.MOREX.r3.4HG0338170	chr4H:21432292-21434621	vacuolar protein sorting-associated protein (DUF946)
HORVU4Hr1G008740.1	3_Intersect_PE	Plant protein of unknown function (DUF946)		downF	#N/A	upF	HORVU.MOREX.r3.4HG0338180	chr4H:21435028-21439616	Transmembrane and coiled-coil domains protein 1	GO:0005262,GO:0005783,GO:0006811,GO:0016020,GO:0016021,GO:0030176,GO:0032469,GO:0070588,
HORVU5Hr1G008810.1	3_Intersect_PE	15-cis-zeta-carotene isomerase		downF	#N/A	upF
HORVU5Hr1G012780.2	3_Intersect_PE	homocysteine methyltransferase 2		downF	#N/A	upF	HORVU.MOREX.r3.5HG0431780	chr5H:34035784-34039929	Homocysteine s-methyltransferase	GO:0005737,GO:0008168,GO:0008270,GO:0009086,GO:0016740,GO:0032259,GO:0046872,GO:0047150,
HORVU5Hr1G038840.1	3_Intersect_PE	pumilio 7		downF	#N/A	upF	HORVU.MOREX.r3.5HG0457050	chr5H:253775267-253778012	Pumilio	GO:0003723,
HORVU5Hr1G080580.1	3_Intersect_PE	Glucuronoxylan 4-O-methyltransferase 1		downF	#N/A	upF	HORVU.MOREX.r3.5HG0497820	chr5H:496624216-496625717	Glucuronoxylan 4-O-methyltransferase	GO:0008168,GO:0016740,GO:0032259,GO:0045492,
HORVU5Hr1G095840.1	3_Intersect_PE	undescribed protein		downF	#N/A	upF
HORVU5Hr1G096020.2	3_Intersect_PE	undescribed protein		downF	#N/A	upF	HORVU.MOREX.r3.5HG0511410	chr5H:528824321-528824938	NA
HORVU5Hr1G096480.1	3_Intersect_PE	RING/U-box superfamily protein		downF	#N/A	upF	HORVU.MOREX.r3.5HG0511930	chr5H:529991896-529993275	Ring finger protein, putative	GO:0016020,GO:0016021,
HORVU5Hr1G114630.1	3_Intersect_PE	Pentatricopeptide repeat-containing protein		downF	#N/A	upF	HORVU.MOREX.r3.5HG0527490	chr5H:565816231-565820695	Pentatricopeptide repeat-containing protein
HORVU5Hr1G124380.2	3_Intersect_PE	Light-repressed protein A		downF	#N/A	upF	HORVU.MOREX.r3.5HG0536460	chr5H:583472617-583474504	Ribosome hibernation promotion factor	GO:0005737,GO:0006417,GO:0022627,GO:0043022,GO:0043024,GO:0044238,GO:0045900,
HORVU6Hr1G064340.1	3_Intersect_PE	unknown function		downF	#N/A	upF	HORVU.MOREX.r3.6HG0602510	chr6H:424306713-424307556	CTC-interacting domain 4
HORVU7Hr1G043250.2	3_Intersect_PE	DOF zinc finger protein 1		downF	#N/A	upF	HORVU.MOREX.r3.7HG0672140	chr7H:124788384-124789577	Dof zinc finger protein	GO:0003677,GO:0005634,GO:0006351,GO:0006355,GO:0046872,
HORVU7Hr1G054320.1	3_Intersect_PE	MADS-box transcription factor family protein		downF	#N/A	upF
HORVU7Hr1G114620.5	3_Intersect_PE	Protein kinase superfamily protein		downF	#N/A	upF	HORVU.MOREX.r3.7HG0744210	chr7H:613074062-613079564	Kinase family protein	GO:0004672,GO:0005524,GO:0006468,GO:0016301,GO:0016310,
HORVU0Hr1G003220.2	3_Intersect_PE	#N/A		upF	#N/A	downF	HORVU.MOREX.r3.2HG0134860	chr2H:165881162-165882713	Cotton fiber expressed protein	GO:0016020,GO:0016021,
HORVU1Hr1G093890.6	3_Intersect_PE	Pathogen-related protein		upF	#N/A	downF	HORVU.MOREX.r3.1HG0093870	chr1H:512621950-512623159	Pathogen-related protein
HORVU2Hr1G034440.1	3_Intersect_PE	cyclin-dependent kinase C		upF	#N/A	downF	HORVU.MOREX.r3.2HG0128720	chr2H:118669158-118675513	Kinase superfamily protein	GO:0004672,GO:0005524,GO:0006468,GO:0016301,GO:0016310,
HORVU2Hr1G044650.1	3_Intersect_PE	receptor kinase 1		upF	#N/A	downF	HORVU.MOREX.r3.2HG0138840	chr2H:198864075-198867649	Receptor-like protein kinase, putative,expressed	GO:0004672,GO:0005524,GO:0006468,GO:0016020,GO:0016021,GO:0016301,GO:0016310,
HORVU2Hr1G070720.25	3_Intersect_PE	hydroxyproline-rich glycoprotein family protein		upF	#N/A	downF	HORVU.MOREX.r3.2HG0163750	chr2H:440187797-440194005	Hydroxyproline-rich glycoprotein-like
HORVU2Hr1G118040.1	3_Intersect_PE	undescribed protein		upF	#N/A	downF
HORVU2Hr1G118100.2	3_Intersect_PE	Heavy metal transport/detoxification superfamily protein		upF	#N/A	downF	HORVU.MOREX.r3.2HG0208680	chr2H:643960877-643961914	Heavy metal transport/detoxification superfamily protein	GO:0030001,GO:0046872,
HORVU2Hr1G123350.18	3_Intersect_PE	exocyst subunit exo70 family protein A2		upF	#N/A	downF	HORVU.MOREX.r3.2HG0213790	chr2H:654758742-654763541	Exocyst complex component, putative	GO:0000145,GO:0006887,
HORVU2Hr1G123350.18	3_Intersect_PE	exocyst subunit exo70 family protein A2		upF	#N/A	downF	HORVU.MOREX.r3.2HG0213800	chr2H:654775477-654776851	Late embryogenesis abundant (LEA) hydroxyproline-rich glycoprotein family
HORVU2Hr1G123350.18	3_Intersect_PE	exocyst subunit exo70 family protein A2		upF	#N/A	downF	HORVU.MOREX.r3.2HG0213810	chr2H:654778920-654779252	Ethylene-responsive transcription factor, putative	GO:0003677,GO:0003700,GO:0005634,GO:0006351,GO:0006355,
HORVU3Hr1G005850.1	3_Intersect_PE	undescribed protein		upF	#N/A	downF
HORVU3Hr1G013390.1	3_Intersect_PE	Serine/threonine-protein kinase		upF	#N/A	downF	HORVU.MOREX.r3.3HG0230670	chr3H:23463286-23466004	Serine/threonine-protein kinase	GO:0000166,GO:0004672,GO:0004674,GO:0005524,GO:0006468,GO:0016020,GO:0016021,GO:0016301,GO:0016310,GO:0016740,GO:0048544,
HORVU3Hr1G013390.1	3_Intersect_PE	Serine/threonine-protein kinase		upF	#N/A	downF	HORVU.MOREX.r3.3HG0230660	chr3H:23462833-23463150	INO80 complex subunit C	GO:0001650,GO:0003674,GO:0005634,GO:0005654,GO:0006281,GO:0006310,GO:0006338,GO:0006351,GO:0006355,GO:0006974,GO:0008150,GO:0016579,GO:0031011,GO:0071339,
HORVU3Hr1G019230.7	3_Intersect_PE	regulatory protein (NPR1)		upF	#N/A	downF	HORVU.MOREX.r3.3HG0236240	chr3H:43089968-43095331	NPR1-like 1 protein
HORVU3Hr1G029080.1	3_Intersect_PE	Polyadenylate-binding protein-interacting protein 9		upF	#N/A	downF	HORVU.MOREX.r3.3HG0246300	chr3H:114144812-114149214	RNA-binding protein, putative	GO:0003676,GO:0003723,
HORVU3Hr1G096430.2	3_Intersect_PE	Transcription factor bHLH35		upF	#N/A	downF	HORVU.MOREX.r3.3HG0312370	chr3H:580457719-580459668	Basic helix-loop-helix (BHLH) Transcription Factor	GO:0046983,
HORVU4Hr1G009210.3	3_Intersect_PE	Sec14p-like phosphatidylinositol transfer family protein		upF	#N/A	downF	HORVU.MOREX.r3.4HG0338590	chr4H:22999503-23003677	Sec14p-like phosphatidylinositol transfer family protein
HORVU4Hr1G052210.3	3_Intersect_PE	calmodulin 5		upF	#N/A	downF	HORVU.MOREX.r3.4HG0380710	chr4H:413771631-413773505	Calmodulin	GO:0005509,
HORVU4Hr1G056240.2	3_Intersect_PE	Asparagine synthetase [glutamine-hydrolyzing] 1		upF	#N/A	downF	HORVU.MOREX.r3.4HG0384790	chr4H:450877565-450881355	Asparagine synthetase
HORVU5Hr1G023350.2	3_Intersect_PE	Calmodulin-binding protein		upF	#N/A	downF	HORVU.MOREX.r3.5HG0443810	chr5H:108279472-108284054	Calmodulin-binding protein	GO:0005516,GO:0006950,
HORVU5Hr1G041400.1	3_Intersect_PE	Phytosulfokines 2		upF	#N/A	downF	HORVU.MOREX.r3.5HG0459580	chr5H:283377278-283378472	Phytosulfokines	GO:0005576,GO:0008083,GO:0008283,GO:0010469,
HORVU5Hr1G054060.2	3_Intersect_PE	ferrochelatase 1		upF	#N/A	downF	HORVU.MOREX.r3.5HG0471680	chr5H:379445135-379450821	Ferrochelatase
HORVU5Hr1G096210.1	3_Intersect_PE	UDP-Glycosyltransferase superfamily protein		upF	#N/A	downF	HORVU.MOREX.r3.5HG0511630	chr5H:529282062-529283857	UDP-glycosyltransferase	GO:0008152,GO:0016740,GO:0016758,
HORVU6Hr1G014600.2	3_Intersect_PE	Bowman-Birk type trypsin inhibitor		upF	#N/A	downF	HORVU.MOREX.r3.6HG0551770	chr6H:31081711-31082370	Trypsin inhibitor	GO:0004867,GO:0005576,GO:0010466,GO:0010951,GO:0030414,
HORVU7Hr1G002130.4	3_Intersect_PE	receptor-like protein kinase 2		upF	#N/A	downF	HORVU.MOREX.r3.7HG0636560	chr7H:4439444-4442098	Receptor-kinase, putative	GO:0000166,GO:0004672,GO:0004674,GO:0005524,GO:0006468,GO:0016020,GO:0016021,GO:0016301,GO:0016310,GO:0016491,GO:0016740,GO:0032440,GO:0055114,
HORVU7Hr1G002130.4	3_Intersect_PE	receptor-like protein kinase 2		upF	#N/A	downF	HORVU.MOREX.r3.7HG0636550	chr7H:4434325-4434645	Hexon-interlacing protein	GO:0016032,GO:0019012,GO:0019028,GO:0031423,GO:0042025,GO:0046718,GO:0098021,
HORVU0Hr1G001160.1	3_Intersect_PE	#N/A		upF	#N/A	upF
HORVU0Hr1G005020.4	3_Intersect_PE	#N/A		upF	#N/A	upF	HORVU.MOREX.r3.2HG0177320	chr2H:537227910-537229866	Kinase family protein	GO:0000166,GO:0004672,GO:0004674,GO:0005524,GO:0006468,GO:0016301,GO:0016310,GO:0016740,
HORVU0Hr1G005210.2	3_Intersect_PE	#N/A		upF	#N/A	upF	HORVU.MOREX.r3.2HG0182380	chr2H:561797793-561798875	senescence regulator (Protein of unknown function, DUF584)
HORVU0Hr1G008640.16	3_Intersect_PE	#N/A		upF	#N/A	upF	HORVU.MOREX.r3.4HG0391170	chr4H:496525923-496529574	Tyrosine-specific transport protein	GO:0003333,GO:0005887,GO:0015173,GO:0015801,GO:0016020,GO:0016021,
HORVU0Hr1G008700.1	3_Intersect_PE	#N/A		upF	#N/A	upF	HORVU.MOREX.r3.4HG0391130	chr4H:495959206-495963504	E3 ubiquitin-protein ligase	GO:0016874,
HORVU0Hr1G014900.1	3_Intersect_PE	#N/A		upF	#N/A	upF	HORVU.MOREX.r3.6HG0540980	chr6H:7177761-7181337	Trihelix transcription factor GT-2
HORVU0Hr1G019500.1	3_Intersect_PE	#N/A		upF	#N/A	upF	HORVU.MOREX.r3.7HG0653260	chr7H:40350477-40352291	Transferase family protein	GO:0016740,GO:0016747,
HORVU0Hr1G019710.17	3_Intersect_PE	#N/A		upF	#N/A	upF	HORVU.MOREX.r3.7HG0663970	chr7H:78833257-78839740	RING/U-box superfamily protein	GO:0000151,GO:0000209,GO:0003676,GO:0004842,GO:0005737,GO:0016567,GO:0016740,GO:0031624,GO:0032436,GO:0046872,GO:0061630,
HORVU0Hr1G019710.17	3_Intersect_PE	#N/A		upF	#N/A	upF	HORVU.MOREX.r3.7HG0663960	chr7H:78826824-78831929	Alternative NAD(P)H-ubiquinone oxidoreductase C1, chloroplastic/mitochondrial	GO:0008152,GO:0016491,GO:0016787,GO:0055114,
HORVU0Hr1G020590.1	3_Intersect_PE	#N/A		upF	#N/A	upF	HORVU.MOREX.r3.7HG0675140	chr7H:141743738-141744499	Ubiquitin carboxyl-terminal hydrolase 16	GO:0000278,GO:0003713,GO:0004197,GO:0004843,GO:0005634,GO:0006325,GO:0006351,GO:0006355,GO:0006508,GO:0006511,GO:0007049,GO:0008233,GO:0008234,GO:0008270,GO:0010468,GO:0016578,GO:0016579,GO:0016787,GO:0036459,GO:0042393,GO:0043130,GO:0045893,GO:0046872,GO:0051289,GO:0051301,GO:0051726,
HORVU0Hr1G020600.1	3_Intersect_PE	#N/A		upF	#N/A	upF	HORVU.MOREX.r3.7HG0675140	chr7H:141743738-141744499	Ubiquitin carboxyl-terminal hydrolase 16	GO:0000278,GO:0003713,GO:0004197,GO:0004843,GO:0005634,GO:0006325,GO:0006351,GO:0006355,GO:0006508,GO:0006511,GO:0007049,GO:0008233,GO:0008234,GO:0008270,GO:0010468,GO:0016578,GO:0016579,GO:0016787,GO:0036459,GO:0042393,GO:0043130,GO:0045893,GO:0046872,GO:0051289,GO:0051301,GO:0051726,
HORVU1Hr1G011800.24	3_Intersect_PE	AP2-like ethylene-responsive transcription factor	HvVgt1	upF	#N/A	upF	HORVU.MOREX.r3.1HG0012250	chr1H:29883924-29888675	AP2-like ethylene-responsive transcription factor	GO:0003677,GO:0003700,GO:0005634,GO:0006351,GO:0006355,GO:0007275,
HORVU1Hr1G013190.2	3_Intersect_PE	Glycosyltransferase		upF	#N/A	upF	HORVU.MOREX.r3.1HG0013800	chr1H:34999371-35005142	Glycosyltransferases	GO:0000139,GO:0005794,GO:0015018,GO:0016020,GO:0016021,GO:0016740,GO:0071555,
HORVU1Hr1G019530.3	3_Intersect_PE	GDSL esterase/lipase		upF	#N/A	upF	HORVU.MOREX.r3.1HG0020260	chr1H:72160566-72162679	GDSL esterase/lipase
HORVU1Hr1G028890.3	3_Intersect_PE	Diacylglycerol O-acyltransferase 1		upF	#N/A	upF	HORVU.MOREX.r3.1HG0030720	chr1H:151390664-151397125	O-acyltransferase	GO:0004144,GO:0005783,GO:0005789,GO:0008374,GO:0016020,GO:0016021,GO:0016740,GO:0016746,GO:0019432,
HORVU1Hr1G028890.3	3_Intersect_PE	Diacylglycerol O-acyltransferase 1		upF	#N/A	upF	HORVU.MOREX.r3.1HG0030730	chr1H:151399469-151402903	Calmodulin binding protein
HORVU1Hr1G041990.1	3_Intersect_PE	RING/FYVE/PHD zinc finger superfamily protein		upF	#N/A	upF	HORVU.MOREX.r3.1HG0044000	chr1H:287753466-287761555	RING/FYVE/PHD zinc finger superfamily protein
HORVU1Hr1G042010.1	3_Intersect_PE	undescribed protein		upF	#N/A	upF
HORVU1Hr1G048550.1	3_Intersect_PE	alpha/beta-Hydrolases superfamily protein		upF	#N/A	upF	HORVU.MOREX.r3.1HG0051100	chr1H:341211852-341213434	Alpha/beta-Hydrolases superfamily protein	GO:0016020,GO:0016021,GO:0016787,
HORVU1Hr1G048550.1	3_Intersect_PE	alpha/beta-Hydrolases superfamily protein		upF	#N/A	upF	HORVU.MOREX.r3.1HG0051110	chr1H:341213522-341217938	Ankyrin repeat-containing protein, putative
HORVU1Hr1G049480.10	3_Intersect_PE	GDP-mannose transporter		upF	#N/A	upF	HORVU.MOREX.r3.1HG0052120	chr1H:346995504-346998873	GDP-mannose transporter	GO:0005794,GO:0015780,GO:0016020,GO:0016021,
HORVU1Hr1G055580.22	3_Intersect_PE	ARABIDILLO-1		upF	#N/A	upF	HORVU.MOREX.r3.1HG0057680	chr1H:383904627-383914795	Protein ARABIDILLO 1
HORVU1Hr1G061750.1	3_Intersect_PE	Retrotransposon protein, putative, unclassified		upF	#N/A	upF	HORVU.MOREX.r3.1HG0063510	chr1H:418917407-418918111	Transposon Ty3-G Gag-Pol polyprotein	GO:0003676,GO:0015074,
HORVU1Hr1G062450.2	3_Intersect_PE	unknown protein		upF	#N/A	upF	HORVU.MOREX.r3.1HG0064030	chr1H:421351369-421354474	Tetratricopeptide repeat (TPR)-like superfamily protein
HORVU1Hr1G064970.10	3_Intersect_PE	amino acid permease 2		upF	#N/A	upF	HORVU.MOREX.r3.1HG0066460	chr1H:434454811-434458199	Amino acid permease	GO:0016020,GO:0016021,
HORVU1Hr1G067080.3	3_Intersect_PE	Early light-induced protein, chloroplastic		upF	#N/A	upF	HORVU.MOREX.r3.1HG0068490	chr1H:443873894-443874862	Early light-induced protein	GO:0016020,GO:0016021,
HORVU1Hr1G071180.6	3_Intersect_PE	Chaperone protein DnaJ		upF	#N/A	upF	HORVU.MOREX.r3.1HG0072560	chr1H:458649310-458650889	Chaperone protein dnaJ
HORVU1Hr1G072170.2	3_Intersect_PE	Very-long-chain (3R)-3-hydroxyacyl-CoA dehydratase 2		upF	#N/A	upF	HORVU.MOREX.r3.1HG0073290	chr1H:461916104-461918761	Very-long-chain (3R)-3-hydroxyacyl-CoA dehydratase	GO:0005783,GO:0005789,GO:0006629,GO:0006631,GO:0006633,GO:0016020,GO:0016021,GO:0016829,GO:0102158,GO:0102343,GO:0102344,GO:0102345,
HORVU1Hr1G072170.2	3_Intersect_PE	Very-long-chain (3R)-3-hydroxyacyl-CoA dehydratase 2		upF	#N/A	upF	HORVU.MOREX.r3.1HG0073300	chr1H:461919096-461921298	50S ribosomal protein L17	GO:0003735,GO:0005622,GO:0005840,GO:0006412,
HORVU1Hr1G072810.2	3_Intersect_PE	Transcription factor ILR3		upF	#N/A	upF	HORVU.MOREX.r3.1HG0073880	chr1H:464118284-464120527	Transcription factor	GO:0046983,
HORVU1Hr1G072810.2	3_Intersect_PE	Transcription factor ILR3		upF	#N/A	upF	HORVU.MOREX.r3.1HG0073890	chr1H:464153994-464155584	Microtubule binding protein
HORVU1Hr1G088840.2	3_Intersect_PE	Phospholipase A1-II 7		upF	#N/A	upF	HORVU.MOREX.r3.1HG0089140	chr1H:502552327-502554280	Phospholipase A1	GO:0006629,GO:0008970,GO:0016787,
HORVU1Hr1G089730.1	3_Intersect_PE	Iron-sulfur cluster assembly protein 1		upF	#N/A	upF	HORVU.MOREX.r3.1HG0090010	chr1H:504420893-504422150	Iron-sulfur cluster assembly protein	GO:0005506,GO:0005739,GO:0005759,GO:0016226,GO:0046872,GO:0051536,GO:0051537,
HORVU1Hr1G091010.1	3_Intersect_PE	Oleosin family protein		upF	#N/A	upF	HORVU.MOREX.r3.1HG0091150	chr1H:506545453-506545959	Oleosin	GO:0012511,GO:0016020,GO:0016021,
HORVU1Hr1G091010.1	3_Intersect_PE	Oleosin family protein		upF	#N/A	upF	HORVU.MOREX.r3.1HG0091140	chr1H:506544889-506545224	Alanine--tRNA ligase, cytoplasmic	GO:0000049,GO:0000166,GO:0002161,GO:0003676,GO:0003723,GO:0004812,GO:0004813,GO:0005524,GO:0005737,GO:0006412,GO:0006419,GO:0016874,GO:0043039,GO:0046872,GO:0106074,
HORVU2Hr1G012810.6	3_Intersect_PE	Cytochrome P450 superfamily protein		upF	#N/A	upF	HORVU.MOREX.r3.2HG0106970	chr2H:24386724-24389992	Cytochrome P450	GO:0004497,GO:0005506,GO:0016491,GO:0016705,GO:0020037,GO:0046872,GO:0055114,
HORVU2Hr1G020360.1	3_Intersect_PE	undescribed protein		upF	#N/A	upF	HORVU.MOREX.r3.2HG0114420	chr2H:47422161-47424118	30S ribosomal protein S8, chloroplastic	GO:0003723,GO:0003735,GO:0005840,GO:0006412,GO:0009507,GO:0009536,GO:0019843,
HORVU2Hr1G020950.1	3_Intersect_PE	Tubby-like F-box protein 6		upF	#N/A	upF
HORVU2Hr1G024900.5	3_Intersect_PE	BSD domain-containing protein		upF	#N/A	upF	HORVU.MOREX.r3.2HG0118810	chr2H:64298479-64300034	BSD domain-containing protein 1
HORVU2Hr1G034330.2	3_Intersect_PE	DNA repair protein-related		upF	#N/A	upF	HORVU.MOREX.r3.2HG0128530	chr2H:117564542-117569474	DNA repair protein-like protein	GO:0005524,
HORVU2Hr1G034330.2	3_Intersect_PE	DNA repair protein-related		upF	#N/A	upF	HORVU.MOREX.r3.2HG0128520	chr2H:117563025-117563402	2-nonaprenyl-3-methyl-6-methoxy-1,4-benzoquinol hydroxylase	GO:0004497,GO:0005886,GO:0006744,GO:0016020,GO:0016491,GO:0046872,GO:0055114,
HORVU2Hr1G035230.1	3_Intersect_PE	formin homolog 6		upF	#N/A	upF	HORVU.MOREX.r3.2HG0129530	chr2H:125016188-125021901	Formin-like protein
HORVU2Hr1G043920.3	3_Intersect_PE	beta-amylase 5		upF	#N/A	upF	HORVU.MOREX.r3.2HG0138430	chr2H:194928539-194931028	Beta-amylase	GO:0000272,GO:0005975,GO:0008152,GO:0016161,GO:0016787,GO:0016798,GO:0102229,
HORVU2Hr1G060700.1	3_Intersect_PE	undescribed protein		upF	#N/A	upF	HORVU.MOREX.r3.2HG0153780	chr2H:358529755-358530099	Enolase-phosphatase E1	GO:0000287,GO:0005634,GO:0005737,GO:0008652,GO:0009086,GO:0016311,GO:0016787,GO:0019509,GO:0043874,GO:0046872,
HORVU2Hr1G060770.16	3_Intersect_PE	Reticulon family protein		upF	#N/A	upF	HORVU.MOREX.r3.2HG0153850	chr2H:359013080-359015193	Reticulon-like protein	GO:0005783,GO:0005789,GO:0016020,GO:0016021,
HORVU2Hr1G060770.16	3_Intersect_PE	Reticulon family protein		upF	#N/A	upF	HORVU.MOREX.r3.2HG0153860	chr2H:359015617-359017908	U4/U6 small nuclear ribonucleoprotein Prp31	GO:0000244,GO:0000398,GO:0046540,
HORVU2Hr1G060770.16	3_Intersect_PE	Reticulon family protein		upF	#N/A	upF	HORVU.MOREX.r3.2HG0153870	chr2H:359018324-359018716	UvrABC system protein B	GO:0000166,GO:0003677,GO:0004386,GO:0004518,GO:0005524,GO:0005737,GO:0006281,GO:0006289,GO:0006974,GO:0009380,GO:0009432,GO:0016787,GO:0016887,GO:0090305,
HORVU2Hr1G072670.2	3_Intersect_PE	Cytochrome P450 superfamily protein		upF	#N/A	upF	HORVU.MOREX.r3.2HG0165910	chr2H:458941853-458942917	Cytochrome P450 family protein	GO:0004497,GO:0005506,GO:0016020,GO:0016021,GO:0016491,GO:0016705,GO:0020037,GO:0046872,GO:0055114,
HORVU2Hr1G072890.6	3_Intersect_PE	Glucan endo-1,3-beta-glucosidase 14		upF	#N/A	upF	HORVU.MOREX.r3.2HG0166300	chr2H:462116078-462120590	Glucan endo-1,3-beta-glucosidase, putative	GO:0004553,GO:0005975,GO:0008152,GO:0016787,GO:0016798,GO:0042973,
HORVU2Hr1G075690.4	3_Intersect_PE	Cytosolic invertase 1		upF	#N/A	upF	HORVU.MOREX.r3.2HG0168900	chr2H:479442117-479444604	Neutral/alkaline invertase	GO:0003824,GO:0033926,
HORVU2Hr1G075690.4	3_Intersect_PE	Cytosolic invertase 1		upF	#N/A	upF	HORVU.MOREX.r3.2HG0168910	chr2H:479465003-479465275	Transposon protein Pong sub-class	GO:0016788,
HORVU2Hr1G079960.4	3_Intersect_PE	Gamma-glutamyltranspeptidase 1		upF	#N/A	upF	HORVU.MOREX.r3.2HG0172940	chr2H:508426735-508430849	Gamma-glutamyltranspeptidase family protein	GO:0006508,GO:0006751,GO:0016020,GO:0016021,GO:0036374,
HORVU2Hr1G088690.3	3_Intersect_PE	undescribed protein		upF	#N/A	upF
HORVU2Hr1G089440.4	3_Intersect_PE	phenylalanine ammonia-lyase 2		upF	#N/A	upF	HORVU.MOREX.r3.2HG0182010	chr2H:560304542-560307338	Phenylalanine ammonia-lyase	GO:0003824,GO:0005737,GO:0006559,GO:0009698,GO:0009800,GO:0016829,GO:0016841,GO:0045548,
HORVU2Hr1G089440.4	3_Intersect_PE	phenylalanine ammonia-lyase 2		upF	#N/A	upF	HORVU.MOREX.r3.2HG0182020	chr2H:560378899-560381626	Phenylalanine ammonia-lyase	GO:0003824,GO:0005737,GO:0006559,GO:0009698,GO:0009800,GO:0016829,GO:0016841,GO:0045548,
HORVU2Hr1G089810.1	3_Intersect_PE	undescribed protein		upF	#N/A	upF
HORVU2Hr1G089940.1	3_Intersect_PE	Aquaporin-like superfamily protein		upF	#N/A	upF	HORVU.MOREX.r3.2HG0182410	chr2H:561895212-561895868	Retrovirus-related Pol polyprotein from transposon opus	GO:0003676,GO:0015074,
HORVU2Hr1G090960.2	3_Intersect_PE	ABC transporter G family member 11		upF	#N/A	upF	HORVU.MOREX.r3.2HG0183620	chr2H:566273663-566278792	ABC transporter G family member	GO:0000166,GO:0005524,GO:0016020,GO:0016021,GO:0016887,
HORVU2Hr1G091440.1	3_Intersect_PE	Dehydrogenase/reductase SDR family member 12		upF	#N/A	upF	HORVU.MOREX.r3.2HG0184020	chr2H:567824796-567826951	Short-chain dehydrogenase/reductase family protein
HORVU2Hr1G092810.4	3_Intersect_PE	YELLOW STRIPE like 3		upF	#N/A	upF
HORVU2Hr1G096360.13	3_Intersect_PE	Aquaporin-like superfamily protein		upF	#N/A	upF	HORVU.MOREX.r3.2HG0188290	chr2H:591323809-591326079	Aquaporin	GO:0015267,GO:0016020,GO:0016021,GO:0055085,
HORVU2Hr1G098120.1	3_Intersect_PE	Protein NRT1/ PTR FAMILY 8.2		upF	#N/A	upF	HORVU.MOREX.r3.2HG0190020	chr2H:597516550-597518389	Peptide transporter	GO:0005215,GO:0006857,GO:0016020,GO:0016021,GO:0022857,GO:0055085,
HORVU2Hr1G098670.1	3_Intersect_PE	Calcium-binding EF-hand family protein		upF	#N/A	upF
HORVU2Hr1G099550.2	3_Intersect_PE	HXXXD-type acyl-transferase family protein		upF	#N/A	upF	HORVU.MOREX.r3.2HG0191470	chr2H:602098425-602101953	Hydroxycinnamoyl transferase	GO:0016740,GO:0016747,
HORVU2Hr1G101360.7	3_Intersect_PE	Galactose mutarotase-like superfamily protein		upF	#N/A	upF	HORVU.MOREX.r3.2HG0193070	chr2H:606648617-606654885	Aldose 1-epimerase family protein	GO:0003824,GO:0005975,GO:0016853,GO:0030246,GO:0047938,
HORVU2Hr1G102730.1	3_Intersect_PE	Protein NRT1/ PTR FAMILY 8.3		upF	#N/A	upF	HORVU.MOREX.r3.2HG0194360	chr2H:609568833-609571084	Peptide transporter	GO:0005215,GO:0006857,GO:0016020,GO:0016021,GO:0022857,GO:0055085,
HORVU2Hr1G106970.2	3_Intersect_PE	Homeobox-leucine zipper protein family		upF	#N/A	upF	HORVU.MOREX.r3.2HG0198150	chr2H:620318661-620325324	Homeobox-leucine zipper family protein	GO:0003677,GO:0005634,GO:0006355,GO:0008289,GO:0043565,
HORVU2Hr1G108010.5	3_Intersect_PE	kinesin 5		upF	#N/A	upF	HORVU.MOREX.r3.2HG0199160	chr2H:621829182-621834447	Kinesin-like protein
HORVU2Hr1G110540.4	3_Intersect_PE	molybdate transporter 1		upF	#N/A	upF	HORVU.MOREX.r3.2HG0201810	chr2H:627332653-627334103	Molybdate transporter 2	GO:0015098,GO:0015689,GO:0016020,GO:0016021,
HORVU2Hr1G113260.1	3_Intersect_PE	N-terminal nucleophile aminohydrolases (Ntn hydrolases) superfamily protein		upF	#N/A	upF
HORVU2Hr1G113270.2	3_Intersect_PE	Isoaspartyl peptidase/L-asparaginase		upF	#N/A	upF	HORVU.MOREX.r3.2HG0204260	chr2H:633686849-633689810	Isoaspartyl peptidase/L-asparaginase	GO:0016787,
HORVU2Hr1G115890.1	3_Intersect_PE	HXXXD-type acyl-transferase family protein		upF	#N/A	upF	HORVU.MOREX.r3.2HG0206740	chr2H:640010535-640012117	Anthocyanin 5-aromatic acyltransferase	GO:0016740,GO:0016746,GO:0016747,
HORVU2Hr1G117820.5	3_Intersect_PE	Transcription factor bHLH112		upF	#N/A	upF	HORVU.MOREX.r3.2HG0208340	chr2H:643278888-643281992	basic helix-loop-helix (bHLH) DNA-binding superfamily protein
HORVU2Hr1G118120.1	3_Intersect_PE	undescribed protein		upF	#N/A	upF	HORVU.MOREX.r3.2HG0208690	chr2H:644022692-644023963	Heavy metal transport/detoxification superfamily protein
HORVU3Hr1G010830.2	3_Intersect_PE	Protein NRT1/ PTR FAMILY 8.2		upF	#N/A	upF	HORVU.MOREX.r3.3HG0228230	chr3H:19127472-19129350	Peptide transporter	GO:0005215,GO:0006857,GO:0016020,GO:0016021,GO:0022857,GO:0055085,
HORVU3Hr1G019920.5	3_Intersect_PE	glycine-rich protein		upF	#N/A	upF	HORVU.MOREX.r3.3HG0237000	chr3H:48833008-48845918	Glycine-rich protein	GO:0016020,GO:0016021,
HORVU3Hr1G020830.1	3_Intersect_PE	metacaspase 1		upF	#N/A	upF	HORVU.MOREX.r3.3HG0237920	chr3H:54873026-54874496	Metacaspase-1
HORVU3Hr1G024040.1	3_Intersect_PE	PGR5-like protein 1A, chloroplastic		upF	#N/A	upF	HORVU.MOREX.r3.1HG0004900	chr1H:9752250-9754628	PGR5-like protein 1A, chloroplastic	GO:0016020,GO:0016021,
HORVU3Hr1G025300.7	3_Intersect_PE	undescribed protein		upF	#N/A	upF	HORVU.MOREX.r3.3HG0242640	chr3H:85033329-85035061	ribosomal RNA small subunit methyltransferase G
HORVU3Hr1G025310.2	3_Intersect_PE	undescribed protein		upF	#N/A	upF
HORVU3Hr1G025470.1	3_Intersect_PE	unknown function		upF	#N/A	upF	HORVU.MOREX.r3.3HG0242670	chr3H:85307444-85308058	Retrotransposon protein, putative, unclassified
HORVU3Hr1G025920.2	3_Intersect_PE	Cytochrome P450 superfamily protein		upF	#N/A	upF	HORVU.MOREX.r3.3HG0243040	chr3H:87261981-87265729	Cytochrome P450 family cinnamate 4-hydroxylase	GO:0004497,GO:0005506,GO:0016020,GO:0016021,GO:0016491,GO:0016705,GO:0020037,GO:0046872,GO:0055114,
HORVU3Hr1G029250.1	3_Intersect_PE	Polyglutamine-binding protein 1		upF	#N/A	upF
HORVU3Hr1G030340.10	3_Intersect_PE	Mitochondrial substrate carrier family protein		upF	#N/A	upF	HORVU.MOREX.r3.3HG0247650	chr3H:124945091-124951639	Mitochondrial carrier protein, putative	GO:0016020,GO:0016021,
HORVU3Hr1G030460.1	3_Intersect_PE	Mitochondrial substrate carrier family protein		upF	#N/A	upF	HORVU.MOREX.r3.3HG0247870	chr3H:126631130-126633287	Mitochondrial carrier protein	GO:0016020,GO:0016021,GO:0055085,
HORVU3Hr1G030910.2	3_Intersect_PE	Ras-related protein Rab-7A		upF	#N/A	upF	HORVU.MOREX.r3.3HG0248440	chr3H:130847693-130851631	Ras-like protein	GO:0003924,GO:0005525,
HORVU3Hr1G035660.2	3_Intersect_PE	undescribed protein		upF	#N/A	upF
HORVU3Hr1G042130.1	3_Intersect_PE	undescribed protein		upF	#N/A	upF	HORVU.MOREX.r3.3HG0259840	chr3H:237205610-237205963	chromatin remodeling factor17
HORVU3Hr1G061710.1	3_Intersect_PE	Isoaspartyl peptidase/L-asparaginase		upF	#N/A	upF
HORVU3Hr1G062620.2	3_Intersect_PE	YTH domain-containing family protein 2		upF	#N/A	upF	HORVU.MOREX.r3.3HG0280160	chr3H:431339032-431345030	Evolutionarily conserved C-terminal region 2	GO:0003723,
HORVU3Hr1G065790.6	3_Intersect_PE	Chromosome 3B, genomic scaffold, cultivar Chinese Spring		upF	#N/A	upF	HORVU.MOREX.r3.3HG0283100	chr3H:451929288-451930531	Carboxyl methyltransferase	GO:0008168,GO:0016740,GO:0032259,
HORVU3Hr1G065790.6	3_Intersect_PE	Chromosome 3B, genomic scaffold, cultivar Chinese Spring		upF	#N/A	upF	HORVU.MOREX.r3.3HG0283110	chr3H:451930567-451931034	iron regulated 1
HORVU3Hr1G068200.1	3_Intersect_PE	Heavy metal transport/detoxification superfamily protein		upF	#N/A	upF	HORVU.MOREX.r3.3HG0285400	chr3H:465776354-465778757	Copper transport protein family
HORVU3Hr1G074910.1	3_Intersect_PE	O-acyltransferase (WSD1-like) family protein		upF	#N/A	upF	HORVU.MOREX.r3.3HG0291840	chr3H:502228000-502234194	O-acyltransferase WSD1	GO:0004144,GO:0016020,GO:0016021,GO:0016740,GO:0016746,GO:0045017,
HORVU3Hr1G075790.2	3_Intersect_PE	Chromosome 3B, genomic scaffold, cultivar Chinese Spring		upF	#N/A	upF	HORVU.MOREX.r3.3HG0292710	chr3H:506817461-506821484	Myosin-binding protein 1	GO:0016020,GO:0016021,
HORVU3Hr1G075790.2	3_Intersect_PE	Chromosome 3B, genomic scaffold, cultivar Chinese Spring		upF	#N/A	upF	HORVU.MOREX.r3.3HG0292720	chr3H:506820842-506821156	Ubiquitin carboxyl-terminal hydrolase 4	GO:0000244,GO:0004843,GO:0005634,GO:0005737,GO:0005829,GO:0005886,GO:0006508,GO:0006511,GO:0008233,GO:0008234,GO:0016579,GO:0016787,GO:0031397,GO:0031647,GO:0031685,GO:0034394,GO:0036459,GO:0042802,GO:0046872,
HORVU3Hr1G077660.3	3_Intersect_PE	nuclear transport factor 2A		upF	#N/A	upF	HORVU.MOREX.r3.3HG0294380	chr3H:514163247-514164137	Nuclear transport factor 2
HORVU3Hr1G081280.1	3_Intersect_PE	unknown protein		upF	#N/A	upF	HORVU.MOREX.r3.3HG0297740	chr3H:531125578-531126862	Potassium transporter	GO:0006811,GO:0006813,GO:0015079,GO:0016020,GO:0016021,GO:0071805,
HORVU3Hr1G085490.6	3_Intersect_PE	O-fucosyltransferase family protein		upF	#N/A	upF	HORVU.MOREX.r3.3HG0301800	chr3H:546761091-546765540	O-fucosyltransferase family protein	GO:0005737,GO:0005975,GO:0006004,GO:0006486,GO:0016020,GO:0016021,GO:0016740,GO:0016757,
HORVU3Hr1G085490.6	3_Intersect_PE	O-fucosyltransferase family protein		upF	#N/A	upF	HORVU.MOREX.r3.3HG0301810	chr3H:546762659-546767730	Fructokinase-2	GO:0016301,GO:0016310,GO:0016773,
HORVU3Hr1G087430.11	3_Intersect_PE	Interactor of constitutive active ROPs 2, chloroplastic		upF	#N/A	upF	HORVU.MOREX.r3.3HG0303560	chr3H:553222296-553226671	Interactor of constitutive active ROPs 2, chloroplastic
HORVU3Hr1G092090.2	3_Intersect_PE	BTB/POZ and TAZ domain-containing protein 1		upF	#N/A	upF	HORVU.MOREX.r3.3HG0308180	chr3H:566878480-566881595	BTB/POZ and TAZ domain protein	GO:0003712,GO:0004402,GO:0005634,GO:0006355,GO:0008270,GO:0016573,
HORVU3Hr1G095400.2	3_Intersect_PE	TCP family transcription factor		upF	#N/A	upF	HORVU.MOREX.r3.3HG0311460	chr3H:577670889-577674580	TCP transcription factor	GO:0003677,GO:0005634,GO:0006351,GO:0006355,
HORVU3Hr1G105860.1	3_Intersect_PE	annexin 5		upF	#N/A	upF	HORVU.MOREX.r3.3HG0319340	chr3H:594744042-594747817	voltage-dependent L-type calcium channel subunit
HORVU3Hr1G105860.1	3_Intersect_PE	annexin 5		upF	#N/A	upF	HORVU.MOREX.r3.3HG0319350	chr3H:594748418-594749859	Annexin
HORVU3Hr1G107350.6	3_Intersect_PE	Glutathione S-transferase family protein		upF	#N/A	upF	HORVU.MOREX.r3.3HG0320270	chr3H:597033923-597034714	Glutathione S-transferase	GO:0016740,
HORVU3Hr1G107350.6	3_Intersect_PE	Glutathione S-transferase family protein		upF	#N/A	upF	HORVU.MOREX.r3.3HG0320260	chr3H:597032324-597032818	Eukaryotic translation initiation factor 3 subunit L	GO:0003743,GO:0005737,GO:0005852,GO:0006412,GO:0006413,
HORVU3Hr1G116490.1	3_Intersect_PE	Pectin acetylesterase 5		upF	#N/A	upF	HORVU.MOREX.r3.3HG0329870	chr3H:617803888-617807733	Pectin acetylesterase	GO:0005576,GO:0005618,GO:0016787,GO:0071555,
HORVU4Hr1G001420.14	3_Intersect_PE	GDSL esterase/lipase		upF	#N/A	upF	HORVU.MOREX.r3.4HG0332220	chr4H:2768253-2772095	GDSL esterase/lipase	GO:0016788,
HORVU4Hr1G004540.4	3_Intersect_PE	calcium-dependent protein kinase 30		upF	#N/A	upF	HORVU.MOREX.r3.4HG0334900	chr4H:9942166-9945444	Calcium-dependent protein kinase	GO:0004672,GO:0005509,GO:0005524,GO:0006468,GO:0016301,GO:0016310,
HORVU4Hr1G010180.2	3_Intersect_PE	Lecithin-cholesterol acyltransferase-like 1		upF	#N/A	upF	HORVU.MOREX.r3.4HG0339590	chr4H:26814131-26822734	Ribosomal RNA small subunit methyltransferase F	GO:0003723,GO:0008168,GO:0016428,GO:0016740,GO:0030488,GO:0032259,
HORVU4Hr1G010180.2	3_Intersect_PE	Lecithin-cholesterol acyltransferase-like 1		upF	#N/A	upF	HORVU.MOREX.r3.4HG0339600	chr4H:26823379-26825689	Lecithin-cholesterol acyltransferase-like 1	GO:0006629,GO:0008374,GO:0016740,GO:0016746,
HORVU4Hr1G015740.1	3_Intersect_PE	Leucine-rich receptor-like protein kinase family protein		upF	#N/A	upF	HORVU.MOREX.r3.4HG0344810	chr4H:56004864-56012070	Receptor protein kinase, putative	GO:0000165,GO:0000166,GO:0000186,GO:0004672,GO:0004674,GO:0004709,GO:0005524,GO:0005622,GO:0006468,GO:0016020,GO:0016021,GO:0016301,GO:0016310,GO:0016491,GO:0016740,GO:0032440,GO:0055114,
HORVU4Hr1G026810.1	3_Intersect_PE	unknown protein		upF	#N/A	upF	HORVU.MOREX.r3.4HG0356930	chr4H:151112812-151115439	DUF309 domain protein
HORVU4Hr1G030970.1	3_Intersect_PE	undescribed protein		upF	#N/A	upF
HORVU4Hr1G054420.3	3_Intersect_PE	myb domain protein 12		upF	#N/A	upF	HORVU.MOREX.r3.4HG0383040	chr4H:434648731-434653466	MYB transcription factor	GO:0003677,
HORVU4Hr1G056950.4	3_Intersect_PE	Phosphatidylinositol transfer protein 2		upF	#N/A	upF	HORVU.MOREX.r3.4HG0385530	chr4H:456171095-456173453	Phosphatidylinositol transfer protein, expressed	GO:0005548,GO:0005622,GO:0015914,
HORVU4Hr1G060310.3	3_Intersect_PE	Protein of unknown function (DUF604)		upF	#N/A	upF	HORVU.MOREX.r3.4HG0388940	chr4H:480702484-480707141	Beta-1,3-N-acetylglucosaminyltransferase lunatic fringe	GO:0016020,GO:0016021,GO:0016740,GO:0016757,
HORVU4Hr1G063190.1	3_Intersect_PE	Early light-induced protein, chloroplastic		upF	#N/A	upF	HORVU.MOREX.r3.4HG0392110	chr4H:503478754-503479827	Early light-induced protein	GO:0016020,GO:0016021,
HORVU4Hr1G063420.2	3_Intersect_PE	3-ketoacyl-CoA synthase 1		upF	#N/A	upF	HORVU.MOREX.r3.4HG0392320	chr4H:504743227-504745307	3-ketoacyl-CoA synthase	GO:0003824,GO:0006633,GO:0008152,GO:0016020,GO:0016021,GO:0016740,GO:0016746,GO:0016747,
HORVU4Hr1G067140.1	3_Intersect_PE	Protein kinase superfamily protein		upF	#N/A	upF	HORVU.MOREX.r3.4HG0395840	chr4H:528737152-528739894	Serine/threonine-protein kinase	GO:0000166,GO:0004672,GO:0004674,GO:0005524,GO:0006468,GO:0016020,GO:0016021,GO:0016301,GO:0016310,GO:0016740,GO:0048544,
[truncated: 811 more rows]

## Sheet: S3_Esterel_DEgenes_M-F
DE genes between metal hallide (M) light, as control, and fluorescent (F) light, for variety Esterel
[truncated: 4,323 more rows]

[truncated: 6 more sheets: S4_Price_DEgenes_M-F, S5_WA1614-95_DEgenes_M-F, S6_Price_vs_Esterel_M, S7_WA1614-95_vs_Esterel_M, S8_GOenrichment, S9_GOinterpretation]
